# Supplementary material for: Cost-effectiveness of point-of-care C-Reactive Protein test compared to current clinical practice as an intervention to improve antibiotic prescription in malaria-negative patients in Afghanistan
Source: PLoS One. 2021 Nov 8;16(11):e0258299. doi: 10.1371/journal.pone.0258299 (PMC8575266; doi:10.1371/journal.pone.0258299)
Supplement: S1 Appendix — (XLSM) [file pone.0258299.s001.xlsm]

## Sheet: DT Figure 2
				Healthcare worker diagnosed bacterial infection
					Antibiotic prescribed ü
			Bacterial infection
				Healthcare worker diagnosed other cause
					Other treatment û
		Clinical Practice
				Healthcare worker diagnosed bacterial infection
					Antibiotic prescribed û
			Other cause
				Healthcare worker diagnosed other cause
	Malaria-negative febrile patient				Other treatment ü
					POCCRP positive	Antibiotic prescribed ü
				Greater than or equal to 10mg/L CRP concentration
			Baceterial infection
					POCCRP negative	Other treatment û
				Less than 10mg/L CRP concentration	POCCRP positive	Antibiotic prescribed ü
		POCCRP intervention			POCCRP negative	Other treatment û
				Greater than or equal to 10mg/L CRP concentration	POCCRP positive	Antibiotic prescribed û
			Other cause
					POCCRP negative	Other treatment ü
				Less than 10mg/L CRP concentration	POCCRP positive	Antibiotic prescribed û
					POCCRP negative	Other treatment ü
						Correct treatment ü
						Incorrect treatment û

## Sheet: S3 Formatted decision tree
	Population														Payoffs by perspective
	4391														Healthcare Delivery	Societal	Societal (scenario including cAMR)
	Incremental Cost Effectiveness Ratio							Healthcare worker diagnoses bacterial infection
	Healthcare delivery cost	14.3284								Antibiotic prescribed					89.153	2091.95	3131.8
	Societal	11.0226						pDIAganti	0.564564	p	1
	Societal (scenario including cAMR)	9.5962						N	236.847	N	236.847
	Arm 1 : total cost by perspective
	Arm 1 delivery	1652.84
	Arm 1 societal	46486.7				Bacterial infection
	Arm 1 societal (scenario including cAMR)	57370.5				pBac	0.0955414
	Arm 2: total cost by perspective					N	419.522	Healthcare worker diagnoses other cause
	Arm 2 delivery	7688.57								Other treatment					68.7618	2189.33	2189.33
	Arm 2 societal	51129.9						1-pDIAGanti	0.435436	p	1
	Arm 2 societal (scenario including cAMR)	61412.8						N	182.675	N	182.675
	Arm 1 correct treatment	1966.17	0.447773
	Arm 1 incorrect treatment	2424.83	0.552227
	Arm 2 correct treatment	2387.41	0.543706
	Arm 2 incorrect treatment	2003.59	0.456294
				Clinical Practice				Healthcare worker diagnoses bacterial infection		Antibiotic prescribed					843.982	27131.4	36975.4
				HCD 1	1652.84			pDIAGanti	0.564564	p	1
								N	2242.15	N	2242.15
						Other cause
						1-pBac	0.904459
						N	3971.48	Healthcare worker diagnoses other cause		Other treatment					650.945	15074	15074
								1-pDIAGanti	0.435436	p	1
								N	1729.32	N	1729.32
		Malaria-negative febrile patient										Totals pay offs (Arm 1)			1652.84	46486.7	57370.5
										POCCRP positive		Antibiotic prescribed			662.955	3864.58	5526.87
										pSENSpoccrp	0.95	p	1
								Greater than or equal to 10mg/L CRP concentration		N	378.619	N	378.619
								pBACcrp>10	0.95
								N	398.546
										POCCRP negative		Other treatment			34.8924	266.217	266.217
										1 - pSENSpoccrp	0.05	p	1
										N	19.9273	N	19.9273
						Bacterial infection
						pBac	0.0955414
						N	419.522			POCCRP positive		Antibiotic prescribed			0.734576	4.28208	6.12395
										1 - pSPECpoccrp	0.02	p	1
										N	0.419522	N	0.419522
								Less than 10mg/L CRP concentration
								1 - pBACcrp>10	0.05
								N	20.9761
										POCCRP negative		Other treatment			35.9942	274.624	274.624
										pSPECpoccrp	0.98	p	1
										N	20.5566	N	20.5566
				POCCRP intervention
				HCD 2	7688.57
										POCCRP positive		Antibiotic prescribed			3369.21	25928.7	34376.6
								Greater than or equal to 10mg/L CRP concentration		pSENSpoccrp	0.95	p	1
										N	1924.18	N	1924.18
								1-pOTHcrp<10	0.51
								N	2025.45
										POCCRP negative		Other treatment			177.327	1021.97	1021.97
										1 - pSENSpoccrp	0.05	p	1
						Other cause				N	101.273	N	101.273
						1-pBac	0.904459
						N	3971.48
										POCCRP positive		Antibiotic prescribed			68.1491	524.46	695.337
										1 - pSPECpoccrp	0.02	p	1
										N	38.9205	N	38.9205
								Less than 10mg/L CRP concentration
								pOTHcrp<10	0.49
								N	1946.02
										POCCRP negative		Other treatment			3339.31	19245.1	19245.1
										pSPECpoccrp	0.98	p	1
										N	1907.1	N	1907.1
												Totals pay offs (Arm 2)			7688.57	51129.9	61412.8
												Correct treatment
												Incorrect treatment

## Sheet: Parameters
Parameters																									Oanda.com 27 Aug 19	0.01266
		Switch	0																						Av AFN inflation 2010 - 2017	1.05148
Model Parameters				deterministic			Alpha	Beta					Table of paramters for submission						Lower	Upper					Hansen exchange	0.0198689
	Costs	Live Value	Probabilistic	Mean	SE	distribution	shape	scale					Parameter	Mean	SD	SE	95% CI	Confidence	95% CI	95% CI
cOPEapp	Patient out of pocket - approp treatment	3.81565	3.36165	3.81565	0.530956	Gamma	51.644	0.0738837					cOPEapp	3.81565	12.3154	0.530956	2.89 - 4.74	0.928377	2.88727	4.74403			Mean	SD	SE		Taken from Hansen data
cPLTapp	Patient lost time - approp treatment	3.08374	2.93226	3.08374	0.220229	Gamma	196.068	0.0157279					cPLTapp	3.08374	5.10818	0.220229	2.7 - 3.47	0.385071	2.69867	3.46882		cOPEapp	3.81565	12.3154	0.530956		182.447	588.867	25.3878
cCLTapp	Carer lost time - appropriate treatment	1.44088	1.26416	1.44088	0.116975	Gamma	151.729	0.00949635					cCLTapp	1.44088	2.71321	0.116975	1.24 - 1.65	0.20453	1.23635	1.64541		cPLTapp	3.08374	5.10818	0.220229		2.12825	3.52542	0.151992	Unit cost	1.37656
																						cCLTapp	1.44088	2.71321	0.116975		0.994424	1.87253	0.0807303
cOPEnot	Patient our of pocket - inapprop treatment	5.61309	5.67335	5.61309	1.46071	Gamma	14.7664	0.380127					cOPEnot	5.61309	17.1595	1.46071	4.32 - 6.91	1.29354	4.31955	6.90663		cOPEnot	5.61309	17.1595	1.46071		268.392	820.487	69.8445
cPLTnot	Patient lost time - inapprop treatment	4.14737	4.73052	4.14737	0.416799	Gamma	99.013	0.0418872					cPLTnot	4.14737	4.89628	0.416799	3.78 - 4.52	0.369098	3.77828	4.51647		cPLTnot	4.14737	4.89628	0.416799		2.86232	3.37918	0.287655
cCLTnot	Carer lost time - inappropriate treatment	1.84794	1.64717	1.84794	0.205751	Gamma	80.6666	0.0229084					cCLTnot	1.84794	2.41703	0.205751	1.67 - 2.03	0.182203	1.66574	2.03015		cCLTnot	1.84794	2.41703	0.205751		1.27536	1.66812	0.141999
																						cOPD	0.282026	0.0633272	0.0145282
cOPD	OPD	0.282026	0.299254	0.282026	0.0145282	Gamma	376.836	0.000748405					cOPD	0.282026	0.0633272	0.0145282	0.25 - 0.31	0.0284748	0.253551	0.310501		cTEST	1	0.2	0.2
																						cTRAIN	0.0298831	0.00597661	0.00597661
cTEST	POCCRP test	1	1.45434	1	0.2	Gamma	25	0.04					cTEST	1	0.2	0.2	0.61 - 1.39	0.391993	0.608007	1.39199		cANTI	0.115785	0.023157	0.023157
cTRAIN	POCCRP training	0.0298831	0.0240458	0.0298831	0.00597661	Gamma	25	0.00119532					cTRAIN	0.0298831	0.00597661	0.00597661	0.02 - 0.04	0.0117139	0.0181691	0.041597		cDISP	1.33468	0.0961895	0.0220674
													cANTI	0.115785	0.023157	0.023157	0.11 - 0.12	0.00174565	0.114039	0.117531		cAMR	4.39041	0.878082	0.878082
cANTI	Cost per course of antibiotic	0.115785	0.138724	0.115785	0.023157	Gamma	25	0.0046314
cDISP	Dispensary loading factor	1.33468	1.01504	1.33468	0.878082	Gamma	2.31039	0.577686					cDISP	1.33468	0.0961895	0.878082	1.29 - 1.38	0.0432513	1.29143	1.37793
cAMR	AMR cost of AMR course	4.39041	1.84015	4.39041	0.878082	Gamma	25	0.175616					cAMR	4.39041	0.878082	0.878082	2.67 - 6.11	1.72101	2.6694	6.11142
													Probabilities
Probabilities					SE								Parameter	Probability	95% CI			SE	SD	CI 95%	High	Low
pBAC	Probability of having bacterial infection (prevalence)	0.0955414	0.0833159	0.0955414	0.0233863	Beta	15	142					pBAC	0.0955414				0.0233863	0.0191083	0.00365814	0.0991995	0.0918833
pDIAGanti	Probability of being diagnosed with antibiotic	0.564564	0.551888	0.564564	0.00748148	Beta	2479	1912					pDIAGanti	0.564564				0.00748148	0.112913	0.000221286	0.564785	0.564343
pSENSpoccrp	Sensitivity POCCRP	0.95	0.928704	0.95	0.0241167	Beta	85.67	5.14					pSENSpoccrp	0.95	0.87 - 0.97			0.0241167
pSPECpoccrp	Specificity POCCRP	0.98	0.975744	0.98	0.0158884	Beta	75.28	1.54					pSPECpoccrp	0.98	0.92 - 1.00			0.0158884
pBACcrp>10	Sensitivity detect bacterial affection	0.95	0.957802	0.95	0.0105595	Beta	403.75	21.25					pBACcrp>10	0.95	0.92 - 0.97			0.0105595
pOTHcrp<10	Specificity detect bacterial affection	0.49	0.472623	0.49	0.016236	Beta	464.03	482.97					pOTHcrp<10	0.49	0.46 - 0.53			0.016236
													0	0				0
Pop	Population	4391																0
													Pop	4391
		43523.5	271.168	43252.4	0.844573

## Sheet: PSA simulation
																																									cRatio	200					ICER delivery cost only
	Population	Costs													Probabilities						Arm 1				Arm 2				Incremental totals				ICER			Incremental per person					NMB			Cost Effective			Acceptability curve
	Pop	cOPD	cDISP (loading factor)	cTEST	cTRAIN	cOPEapp	cPLTapp	cCLTapp	cOPEnot	cPLTnot	cCLTnot	cAMR	cANTI	cOTREA	pBAC	pDIAGanti	pSENSpoccrp	pSPECpoccrp	pBACcrp>10	pOTHcrp<10	Cost delivery	Cost delivery + societal	Cost del + soc with AMR	Correctly treated	Cost delivery	Cost delivery + societal	Cost del + soc with AMR	Correctly treated	Cost delivery	Cost delivery + societal	Cost del + soc with AMR	Correctly Treated	Delivery cost	Delivery + societal cost	Delivery + societal + cAMR	Cost delivery	Cost delivery + societal	Cost del + soc with AMR	Correctly Treated		Arm 1	Arm 2	Inc	Arm 1	Arm 2	Inc	cRatio	Arm 1	Arm 2
	4391	0.282026	1.33468	1	0.0298831	3.81565	3.08374	1.44088	5.61309	4.14737	1.84794	4.39041	0.115785	0	0.0955414	0.564564	0.95	0.98	0.95	0.49	1652.84	46486.7	57370.5	1966.17	7688.57	51212.1	61412.8	2387.41	6035.73	4725.43	4042.33	421.243	14.3284	11.2178	9.5962	1.37457	1.07616	0.920594	0.0959332		89.1782	106.99	17.8121	0	1	1
1	4391	0.289256	1.96558	1.44242	0.0215292	3.78963	3.10925	1.61952	2.48407	4.79164	2.13441	3.88791	0.116535	0	0.101696	0.547258	0.941191	0.991792	0.947016	0.474845	2496.53	42286	51628.7	2030.2	15131.7	54700.6	63794.7	2377.66	12635.2	12414.6	12166	347.466	36.3638	35.7289	35.0135	2.87752	2.82727	2.77066	0.0791313		91.9023	104.851	12.9487	0	1	1	0	1	0
2	4391	0.277694	1.1726	1.01346	0.0282146	3.53169	2.82512	1.35052	7.3257	3.86793	1.97042	3.69983	0.0992855	0	0.135204	0.564731	0.931158	0.986145	0.960206	0.502473	1429.82	48630.7	57805.3	1988.13	6793.29	51044.4	59522.9	2542.82	5363.47	2413.69	1717.61	554.69	9.66931	4.35142	3.09652	1.22147	0.549691	0.391166	0.126324		90.2289	114.272	24.0434	0	1	1	0.5	0.998	0.002
3	4391	0.281358	1.01919	0.916381	0.0341913	4.7875	3.31721	1.26189	2.93584	3.80568	2.07813	3.29848	0.101177	0	0.0961548	0.554071	0.967856	0.994526	0.947624	0.480183	1259.15	41328.3	49353.3	2003.73	5513.22	45855.3	53665.6	2348.99	4254.07	4526.99	4312.34	345.253	12.3216	13.1121	12.4904	0.968815	1.03097	0.982086	0.0786275		90.9787	105.735	14.7567	0	1	1	1	0.995	0.005
4	4391	0.266872	0.429537	0.843424	0.0248903	3.69722	2.77818	1.4833	5.27704	4.55703	1.65457	4.46324	0.114449	0	0.060143	0.572757	0.941209	0.988221	0.931622	0.483619	503.347	44479.9	55704.8	1914.45	2141.07	44695.2	54715.4	2329.41	1637.72	215.264	-989.405	414.957	3.94673	0.518763	-2.38436	0.372973	0.049024	-0.225326	0.0945016		87.0842	105.612	18.5274	0	1	1	1.5	0.984	0.016
5	4391	0.289447	1.32601	0.709614	0.0301551	3.41047	3.16497	1.62693	3.46239	4.39134	1.8576	4.27515	0.172475	0	0.0810539	0.55497	0.962331	0.99316	0.951819	0.461321	1685.31	41740.3	52158.3	1993.26	5992.64	45717.1	56040.1	2256.73	4307.33	3976.79	3881.81	263.479	16.3479	15.0934	14.7329	0.980945	0.905668	0.884037	0.0600043		90.4044	101.424	11.0199	0	1	1	2	0.978	0.022
6	4391	0.271308	1.06605	1.23437	0.0309368	3.6719	3.42091	1.48855	2.1073	3.67094	1.99317	5.13507	0.132789	0	0.124772	0.564258	0.946755	0.978953	0.943861	0.462522	1270	37330	50053	1983.75	7192.97	43663	56294.2	2340.33	5922.96	6332.95	6241.27	356.574	16.6107	17.7605	17.5034	1.34889	1.44226	1.42138	0.0812057		90.0662	104.959	14.8923	0	1	1	2.5	0.964	0.036
7	4391	0.268857	2.15841	1.06315	0.0312485	3.87701	3.46703	1.34326	6.50977	3.94027	2.04278	3.0537	0.159705	0	0.11637	0.570041	0.923702	0.981429	0.945251	0.471551	2548.11	50346.8	57990.4	1959.53	12920.4	59136.9	66278.3	2398.76	10372.3	8790.05	8287.98	439.233	23.6145	20.0123	18.8692	2.36216	2.00183	1.88749	0.10003		88.6718	106.316	17.6439	0	1	1	3	0.952	0.048
8	4391	0.285693	2.64796	0.655543	0.0182444	4.07048	2.92684	1.45528	5.62623	3.87191	1.63521	5.04886	0.179961	0	0.0925857	0.565234	0.954921	0.994207	0.938214	0.518613	3321.8	47395.1	59926.1	1962.1	11156	53823.8	64871.5	2505.26	7834.24	6428.74	4945.48	543.163	14.4234	11.8357	9.10496	1.78416	1.46407	1.12628	0.123699		88.6126	111.568	22.9557	0	1	1	3.5	0.939	0.061
9	4391	0.299176	0.527728	0.932594	0.0369492	3.46427	2.97293	1.36807	3.88505	3.68842	1.61864	3.89689	0.100775	0	0.0936799	0.555779	0.923508	0.979626	0.959837	0.49132	693.267	38533	48043.1	1996.46	2939.94	40219.1	49017.2	2435.26	2246.68	1686.14	974.113	438.792	5.12015	3.84269	2.21999	0.511655	0.383999	0.221843	0.0999298		90.7765	110.251	19.4743	0	1	1	4	0.916	0.084
10	4391	0.290356	1.53581	1.13849	0.0332365	3.98894	3.1272	1.2525	3.64469	3.53133	1.73111	4.34793	0.115171	0	0.113914	0.561769	0.969829	0.977082	0.928887	0.466925	1958.09	40283.9	51009.1	1986.07	9859.93	48166	58916.7	2289.08	7901.84	7882.06	7907.58	303.013	26.0776	26.0123	26.0965	1.79955	1.79505	1.80086	0.0690078		90.0149	102.017	12.002	0	1	1	4.5	0.895	0.105
11	4391	0.26731	3.01786	0.796749	0.0284955	2.79221	3.20609	1.11151	5.7439	3.78226	1.91358	4.98802	0.125833	0	0.0774575	0.559237	0.959891	0.990592	0.942574	0.479778	3542.23	45528.5	57777.2	1975.69	14477.9	55047.4	66687	2317.67	10935.7	9518.85	8909.85	341.987	31.9769	27.834	26.0532	2.49047	2.16781	2.02912	0.0778835		89.1813	102.268	13.0862	0	1	1	5	0.868	0.132
12	4391	0.282448	2.39648	0.920596	0.0307067	3.25901	3.1283	1.52817	3.31591	3.32983	1.84171	5.27034	0.146152	0	0.0839355	0.572026	0.908591	0.967835	0.955622	0.477715	2972.18	39502.5	52740.3	1932.32	12982.7	49292.3	61304.2	2372.35	10010.5	9789.89	8563.92	440.022	22.75	22.2487	19.4625	2.27977	2.22954	1.95034	0.10021		87.3361	105.098	17.7622	0	1	1	5.5	0.844	0.156
13	4391	0.289863	1.57138	0.785973	0.0329938	3.11484	2.76296	1.5306	5.80923	4.65445	1.76929	4.7786	0.146474	0	0.0803811	0.552708	0.9627	0.992351	0.947033	0.472999	2000.04	46415.3	58012.6	2001.27	7650.86	50708.9	62032.7	2296.69	5650.82	4293.62	4020.06	295.425	19.1278	14.5337	13.6077	1.28691	0.977823	0.915523	0.0672797		90.6977	102.867	12.169	0	1	1	6	0.817	0.183
14	4391	0.278418	1.49512	0.952541	0.0347359	4.56167	2.94468	1.45583	8.37743	3.95602	1.59122	4.39236	0.135436	0	0.105948	0.57508	0.937436	0.971936	0.924709	0.463839	1827.83	53707.3	64798.8	1935.68	8309.36	58475.3	69006.1	2305.78	6481.53	4768.02	4207.32	370.096	17.5131	12.8832	11.3682	1.47609	1.08586	0.958168	0.084285		87.7495	103.13	15.3809	0	1	1	6.5	0.787	0.213
15	4391	0.282893	0.339808	0.815308	0.0443937	4.23804	2.85523	1.44324	3.84928	4.53381	1.608	5.01019	0.0865381	0	0.0695522	0.568768	0.944303	0.972858	0.934465	0.50512	422.104	41693.7	54206.4	1935.55	1704.86	42370.1	53491.6	2390.35	1282.76	676.403	-714.846	454.805	2.82045	1.48724	-1.57176	0.292133	0.154043	-0.162798	0.103577		88.0635	108.487	20.4232	0	1	1	7	0.762	0.238
16	4391	0.297189	0.417032	1.40807	0.0325943	4.03661	3.04036	1.50391	8.54961	3.88704	1.43594	5.62976	0.0876947	0	0.0975495	0.567553	0.952268	0.982878	0.942881	0.459538	544.208	51322.8	65352.8	1956.74	3182.33	52358.9	66087.4	2277.05	2638.12	1036.13	734.51	320.308	8.2362	3.2348	2.29313	0.600802	0.235967	0.167276	0.0729465		89.0013	102.99	13.9885	0	1	1	7.5	0.731	0.269
17	4391	0.267431	0.56413	0.739446	0.0326101	3.36516	3.18025	1.34151	6.79977	4.55944	1.67658	2.97454	0.0836777	0	0.0955449	0.575648	0.964284	0.958086	0.956319	0.493287	662.451	48193.2	55711.9	1926.8	2574.91	48056.7	55156	2336.48	1912.46	-136.521	-555.933	409.678	4.66819	-0.333239	-1.357	0.43554	-0.031091	-0.126607	0.0932996		87.6106	105.835	18.2244	0	1	1	8	0.701	0.299
18	4391	0.302729	0.656399	0.788929	0.0300239	3.04192	2.89053	1.50355	6.81431	4.53522	1.29937	6.11306	0.0933137	0	0.115567	0.564371	0.924263	0.994454	0.955026	0.463919	872.539	46333	61482.1	1978.18	3232.96	46590	61062.1	2397.39	2360.42	256.96	-419.986	419.21	5.63065	0.612962	-1.00185	0.53756	0.0585196	-0.095647	0.0954703		89.9028	108.459	18.5565	0	1	1	8.5	0.673	0.327
19	4391	0.252906	1.41198	0.938807	0.0371693	4.32261	3.14137	1.43862	4.30274	4.26867	1.73393	6.79977	0.105961	0	0.0719357	0.568965	0.964625	0.973746	0.915402	0.507007	1568.02	44367.5	61355.5	1936.24	7619.07	49900.6	65244.3	2362.56	6051.05	5533.11	3888.74	426.323	14.1936	12.9787	9.12158	1.37806	1.2601	0.885616	0.0970903		87.8342	105.874	18.04	0	1	1	9	0.644	0.356
20	4391	0.265255	1.75656	0.859044	0.0330385	4.47487	3.11311	1.64669	7.3477	4.79269	1.83357	4.48763	0.0830913	0	0.0962211	0.57001	0.95843	0.995946	0.937496	0.507421	2045.92	54385	65617.1	1947.25	8926.59	58889.7	68933.1	2466.53	6880.67	4504.76	3315.91	519.286	13.2503	8.67491	6.38553	1.56699	1.02591	0.755161	0.118261		88.2267	110.312	22.0853	0	1	1	9.5	0.616	0.384
21	4391	0.300604	0.888697	1.08045	0.035136	3.37517	3.18864	1.28908	4.92733	4.2949	1.62311	4.26864	0.0977436	0	0.0665138	0.557111	0.952129	0.986025	0.955987	0.490841	1173.04	43114.7	53557	1978.09	5526.34	46390.4	56077.5	2349.74	4353.3	3275.72	2520.55	371.654	11.7133	8.8139	6.78199	0.991415	0.746007	0.574026	0.0846398		89.8301	105.767	15.9366	0	1	1	10	0.596	0.404
22	4391	0.291375	2.66666	0.880254	0.0251923	4.44114	3.38975	1.29606	5.09264	4.12943	1.65983	4.66852	0.104013	0	0.0851591	0.569565	0.892531	0.948883	0.952989	0.494238	3411.8	48046.1	59721.9	1942.06	14014	57846.3	68208.1	2421.2	10602.2	9800.23	8486.18	479.133	22.1278	20.4541	17.7115	2.41452	2.23189	1.93263	0.109117		87.6796	107.088	19.4089	0	1	1	10.5	0.571	0.429
23	4391	0.311884	2.26854	0.887954	0.0209571	3.85351	3.25382	1.34545	3.95927	3.93165	1.74073	5.33195	0.0937671	0	0.080788	0.567762	0.952609	0.966484	0.954578	0.491065	3106.73	43338.9	56631.7	1946.03	12160.5	51981.4	64430	2336.1	9053.8	8642.51	7798.31	390.069	23.2108	22.1564	19.9921	2.0619	1.96823	1.77598	0.0888337		87.9299	103.635	15.7048	0	1	1	11	0.554	0.446
24	4391	0.271524	0.594021	1.06589	0.0227988	3.74697	3.51046	1.38819	5.48404	4.44664	2.24863	4.18371	0.111006	0	0.0724931	0.574004	0.941316	0.970464	0.966121	0.479434	708.23	47690.9	58235.8	1917.66	3547.9	49169.5	58930.7	2309.13	2839.67	1478.52	694.919	391.47	7.25387	3.77685	1.77515	0.646702	0.336716	0.15826	0.0891528		87.1838	104.368	17.1839	0	1	1	11.5	0.532	0.468
25	4391	0.287592	2.42777	1.42362	0.0351981	4.19355	3.246	1.35661	5.3506	3.06869	2.15682	3.7364	0.103685	0	0.0686485	0.566186	0.937185	0.998468	0.958682	0.453963	3065.82	46301.7	55590.8	1944.78	18617.3	61320.9	70113.3	2264.79	15551.5	15019.2	14522.4	320.006	48.5976	46.9343	45.3818	3.54167	3.42046	3.30732	0.0728776		87.882	98.9159	11.0339	0	1	1	12	0.513	0.487
26	4391	0.269396	0.278267	1.14458	0.0255723	2.9829	3.11039	1.40361	5.6412	3.69616	1.68296	3.55057	0.0987694	0	0.0764817	0.570545	0.923426	0.980918	0.968266	0.487935	329.167	42155.6	51050.8	1933.12	1758.94	41956.2	49923.5	2400.39	1429.77	-199.44	-1127.22	467.268	3.05986	-0.426821	-2.41237	0.325615	-0.0454201	-0.256712	0.106415		87.9741	108.932	20.9574	0	1	1	12.5	0.496	0.504
27	4391	0.303474	1.32906	0.791467	0.0299545	3.95717	3.36671	1.46442	7.16449	4.08359	1.89513	4.35547	0.10933	0	0.0964136	0.562473	0.954637	0.993183	0.939152	0.492782	1771.04	51156	61913.2	1974.08	6564.78	54124.1	64101.3	2412.88	4793.74	2968.12	2188.12	438.803	10.9246	6.76412	4.98657	1.09172	0.675955	0.49832	0.0999325		89.5114	108.406	18.8948	0	1	1	13	0.478	0.522
28	4391	0.277964	1.46623	0.876132	0.0206209	4.41938	3.0247	1.37645	5.65892	3.66777	1.90605	5.06417	0.118826	0	0.0704745	0.552518	0.941968	0.994819	0.958971	0.536928	1789.59	46582.7	58868.9	1997.4	7563.08	50984.7	61423.7	2569.43	5773.49	4402	2554.8	572.029	10.093	7.69543	4.4662	1.31485	1.00251	0.581826	0.130273		90.5694	115.309	24.7398	0	1	1	13.5	0.459	0.541
29	4391	0.284123	0.88826	0.92881	0.0219781	3.41451	3.16866	1.36705	4.86157	3.96452	2.21074	3.35151	0.106284	0	0.0756779	0.565756	0.922722	0.992866	0.950618	0.481082	1108.18	43814.6	52140.5	1950.47	4816.59	46197.2	53669.3	2392.99	3708.41	2382.67	1528.79	442.522	8.38017	5.3843	3.45472	0.844547	0.542626	0.348164	0.100779		88.587	107.898	19.3113	0	1	1	14	0.441	0.559
30	4391	0.270135	1.16129	1.02175	0.0341883	3.934	3.17414	1.58235	7.47583	5.01656	1.76047	3.72773	0.11175	0	0.111632	0.583989	0.972667	0.985098	0.948273	0.470453	1377.48	53629.5	63188.5	1909.04	6761.96	56837.6	66016.2	2316.76	5384.48	3208.1	2827.69	407.718	13.2064	7.86843	6.93541	1.22625	0.730609	0.643975	0.0928532		86.6388	103.983	17.3444	0	1	1	14.5	0.417	0.583
31	4391	0.285917	1.33659	1.00784	0.0213192	2.98375	3.17102	1.39049	8.5318	4.34959	1.8762	3.39553	0.158781	0	0.0967512	0.573324	0.960552	0.98772	0.9408	0.508162	1678.04	52916.5	61464.6	1935.83	7718.15	55296.8	62948.5	2451.88	6040.11	2380.29	1483.89	516.049	11.7045	4.61253	2.87548	1.37557	0.542084	0.337938	0.117524		87.7907	109.92	22.1293	0	1	1	15	0.394	0.606
32	4391	0.289184	2.0215	1.24733	0.0311049	3.3729	2.82132	1.49479	7.80201	4.13811	2.09989	4.05453	0.109043	0	0.0510145	0.554432	0.950937	0.997573	0.951813	0.484662	2566.93	51901.5	61772.3	1980.88	13914.9	61100.7	70179.2	2322.82	11347.9	9199.18	8406.91	341.942	33.1867	26.9028	24.5858	2.58436	2.09501	1.91458	0.0778734		89.6398	102.63	12.9903	0	1	1	15.5	0.379	0.621
33	4391	0.286194	0.764871	1.14735	0.0449153	4.40338	2.80116	1.34604	8.85453	3.48247	1.72346	3.73601	0.104828	0	0.0911204	0.563615	0.953294	0.996617	0.951457	0.499708	961.197	52121.7	61367.7	1967.07	4965.48	53555.8	61970.6	2443.76	4004.29	1434.08	602.885	476.687	8.40025	3.00843	1.26474	0.91193	0.326595	0.1373	0.10856		89.3768	110.177	20.8001	0	1	1	16	0.362	0.638
34	4391	0.26874	0.492037	1.0393	0.0194454	3.65634	2.89855	1.38169	6.67186	4.28631	1.81171	6.28517	0.123188	0	0.109087	0.553731	0.96987	0.963068	0.946287	0.478922	580.623	47232.7	62514.7	2011.04	2868.09	48198.9	63729.7	2306.33	2287.47	966.151	1214.98	295.294	7.7464	3.27183	4.11449	0.520944	0.22003	0.276699	0.0672499		91.466	104.395	12.929	0	1	1	16.5	0.349	0.651
35	4391	0.279103	0.775478	1.08222	0.0276642	3.19035	2.95977	1.47224	4.69525	4.76946	1.58556	4.69489	0.153046	0	0.0997889	0.55989	0.96102	0.985739	0.95575	0.491927	950.382	43043.9	54586.2	1985.01	4729.69	45469.7	56475.6	2397.79	3779.3	2425.78	1889.38	412.782	9.15569	5.87666	4.57719	0.860693	0.552444	0.430285	0.0940064		90.1962	108.137	17.9406	0	1	1	17	0.338	0.662
36	4391	0.276641	0.620207	1.30092	0.0466407	3.66272	3.34195	1.37996	5.68024	4.62319	1.80271	3.93043	0.114857	0	0.0951577	0.559269	0.966638	0.989338	0.954067	0.488593	753.385	46807.1	56459.3	1984.78	4423.22	49095	58335.6	2373.9	3669.84	2287.88	1876.33	389.118	9.43118	5.87966	4.82202	0.835764	0.521038	0.427313	0.0886171		90.2307	107.118	16.8876	0	1	1	17.5	0.32	0.68
37	4391	0.252416	1.54077	0.835682	0.0333349	3.86334	3.12078	1.44635	5.67572	4.50202	1.95268	5.76009	0.139968	0	0.0973588	0.576403	0.951686	0.983075	0.95436	0.47203	1707.72	48203	62781.7	1925.34	7587.07	52649.1	66464.4	2328.94	5879.35	4446.11	3682.76	403.596	14.5674	11.0162	9.12487	1.33895	1.01255	0.838706	0.0919143		87.3059	104.35	17.0439	0	1	1	18	0.31	0.69
38	4391	0.282953	0.959011	0.9791	0.0219847	4.61738	3.19157	1.45966	4.98474	3.76326	2.14056	5.19086	0.145969	0	0.073312	0.562779	0.986436	0.975819	0.96088	0.527356	1191.52	46188.4	59015.9	1960.26	5407.1	49667.9	61321.3	2425.48	4215.58	3479.46	2305.43	465.229	9.06131	7.47902	4.95547	0.960051	0.792406	0.525034	0.105951		89.0138	109.244	20.2301	0	1	1	18.5	0.295	0.705
39	4391	0.294854	1.36346	1.06077	0.0286157	2.93332	3.18939	1.42739	6.35405	4.05913	2.00558	4.26809	0.117683	0	0.0849857	0.557268	0.953292	0.982877	0.927728	0.446147	1765.28	46911.1	57354.9	1986.78	8287.37	52523.4	63013	2196.28	6522.08	5612.3	5658.09	209.503	31.1312	26.7886	27.0072	1.48533	1.27814	1.28857	0.047712		90.0912	98.1482	8.05707	0	1	1	19	0.285	0.715
40	4391	0.295146	0.585448	0.725228	0.0333457	3.371	2.86233	1.36011	7.49835	3.71552	1.47124	4.4469	0.0891981	0	0.136617	0.567626	0.978242	0.972308	0.900005	0.485478	758.732	46601.4	57685.1	1979.69	2708.8	46839	57673.8	2361.79	1950.07	237.525	-11.307	382.1	5.10355	0.62163	-0.0295916	0.444105	0.0540936	-0.00257503	0.0870189		89.9976	106.957	16.9597	0	1	1	19.5	0.281	0.719
41	4391	0.281408	0.730465	0.9402	0.0397023	4.03951	3.10787	1.34359	3.79811	3.64154	2.05265	4.61539	0.11254	0	0.110058	0.572663	0.960196	0.980524	0.961551	0.501056	902.609	40917	52522.7	1946.67	4045.62	43617.1	54421.9	2444.02	3143.01	2700.12	1899.19	497.349	6.31952	5.42904	3.81862	0.715784	0.614922	0.432518	0.113265		88.4608	110.398	21.9373	0	1	1	20	0.271	0.729
42	4391	0.27519	1.93482	1.18657	0.0332004	2.89707	3.71713	1.45384	3.53376	4.02455	2.13894	3.39374	0.0736513	0	0.0793735	0.561453	0.937437	0.982892	0.945352	0.50321	2337.96	41893.1	50259.8	1968.5	12700.9	51554.4	59036.1	2434.25	10362.9	9661.39	8776.33	465.753	22.2498	20.7436	18.8433	2.36003	2.20027	1.99871	0.10607		89.128	107.982	18.854	0	1	1	20.5	0.259	0.741
43	4391	0.289502	0.689444	0.78524	0.0390645	3.48329	3.50943	1.59616	5.39264	4.38851	1.85058	3.1048	0.100024	0	0.0901267	0.570956	0.954121	0.985605	0.938509	0.490016	876.424	46298.7	54082.7	1940.09	3371.88	47540.3	54669.1	2377.76	2495.45	1241.63	586.433	437.664	5.70176	2.83695	1.33992	0.568311	0.282767	0.133553	0.0996729		88.1672	107.533	19.3663	0	1	1	21	0.245	0.755
44	4391	0.273158	1.0643	1.1218	0.0277276	4.25718	2.92012	1.38654	8.5636	4.83719	1.97928	5.02325	0.09653	0	0.0776357	0.568243	0.943341	0.994724	0.961212	0.503767	1276.57	55811.7	68345.4	1942.37	6648.71	57731.7	68809.9	2452.6	5372.15	1920.01	464.459	510.222	10.529	3.76308	0.910308	1.22345	0.43726	0.105775	0.116197		88.18	110.196	22.016	0	1	1	21.5	0.24	0.76
45	4391	0.268537	0.723276	0.956325	0.024948	3.927	3.35255	1.36778	5.0951	4.86049	2.00567	3.55712	0.137005	0	0.0849157	0.560328	0.929098	0.967714	0.957395	0.496601	852.848	47164.9	55916.8	1975.59	3969.28	48889.2	56923.4	2406.58	3116.43	1724.36	1006.63	430.995	7.23078	4.00088	2.3356	0.709731	0.392703	0.229249	0.0981542		89.7892	108.71	18.9211	0	1	1	22	0.227	0.773
46	4391	0.297458	1.77859	0.978726	0.0287191	4.4507	2.91632	1.42087	6.09859	3.59581	1.67812	3.22825	0.128634	0	0.0643774	0.571351	0.930294	0.964534	0.95435	0.507448	2323.09	47613.5	55712.6	1922.54	10191	54249.9	61327.7	2403.3	7867.94	6636.42	5615.15	480.768	16.3654	13.8038	11.6795	1.79183	1.51137	1.27879	0.109489		87.0381	107.144	20.1061	0	1	1	22.5	0.21	0.79
47	4391	0.298209	1.04466	0.676883	0.0280514	2.85602	3.09958	1.42124	6.86545	5.09786	2.11688	3.0337	0.115593	0	0.109181	0.574402	0.962765	0.944115	0.935313	0.46972	1367.92	50480.2	58131.8	1940.14	4601.54	51786.3	59353.9	2245.34	3233.62	1306.13	1222.15	305.202	10.595	4.27954	4.00439	0.73642	0.297455	0.27833	0.0695063		88.0574	101.222	13.1648	0	1	1	23	0.195	0.805
48	4391	0.285817	1.87317	1.06003	0.0303326	3.18597	2.92685	1.49729	5.53767	4.45152	1.77575	5.2931	0.127221	0	0.0880644	0.566363	0.873811	0.988079	0.948353	0.477045	2350.87	46202.6	59366	1955.42	11319.2	53062.1	64486.5	2472.39	8968.33	6859.45	5120.48	516.97	17.3479	13.2686	9.90479	2.04244	1.56216	1.16613	0.117734		88.5297	110.034	21.5044	0	1	1	23.5	0.18	0.82
49	4391	0.313843	2.24468	1.10839	0.0398132	3.25383	3.00095	1.47119	6.6015	3.56603	1.93778	4.09536	0.119963	0	0.10815	0.559071	0.965995	0.966335	0.932873	0.490229	3093.36	47817.6	57871.3	1992.22	14410.5	57678.2	67474.3	2352.06	11317.2	9860.6	9603.08	359.84	31.4506	27.4028	26.6871	2.57736	2.24564	2.18699	0.0819494		90.0368	103.849	13.8125	0	1	1	24	0.175	0.825
50	4391	0.293669	1.37513	0.721117	0.0378408	3.93011	2.92972	1.60997	8.55	3.56023	1.74727	5.28579	0.112567	0	0.0628243	0.568924	0.912646	0.987245	0.947799	0.499175	1773.23	52499.7	65704.4	1930.88	6355.95	54320	65606.1	2446.81	4582.72	1820.26	-98.3199	515.932	8.88241	3.52809	-0.190568	1.04366	0.414543	-0.0223912	0.117498		87.5434	109.999	22.4559	0	1	1	24.5	0.169	0.831
51	4391	0.285246	2.57042	1.17939	0.0345173	3.26531	2.77557	1.3684	5.79981	4.14672	1.72812	5.30882	0.0849992	0	0.113165	0.56121	0.940808	0.971202	0.954077	0.49525	3219.49	46214.7	59297.1	1987.56	16920.5	58081.9	70476.5	2436.04	13701.1	11867.2	11179.4	448.48	30.5499	26.4609	24.9273	3.12026	2.70261	2.54598	0.102136		89.7955	107.103	17.307	0	1	1	25	0.163	0.837
52	4391	0.279844	1.49394	0.738023	0.0275735	3.14563	3.0843	1.27467	6.09289	4.17065	2.10179	4.54316	0.0802675	0	0.0930549	0.560639	0.970294	0.979003	0.947532	0.460098	1835.74	46711.1	57895.3	1978.79	6857.96	50580.9	61858.6	2233.81	5022.22	3869.74	3963.21	255.017	19.6936	15.1744	15.5409	1.14375	0.881288	0.902575	0.0580773		89.7112	100.183	10.4717	0	1	1	25.5	0.154	0.846
53	4391	0.264275	1.83875	1.00481	0.0325652	4.61751	2.97437	1.44103	6.87363	4.41772	1.63279	3.97506	0.102055	0	0.0703662	0.547447	0.947955	0.974943	0.962734	0.502987	2133.74	51282.3	60837.7	2016.48	10509.5	58236	67162.6	2389.62	8375.72	6953.68	6324.86	373.136	22.4469	18.6358	16.9506	1.90747	1.58362	1.44042	0.0849774		91.3602	106.448	15.088	0	1	1	26	0.152	0.848
54	4391	0.28163	1.83485	1.1738	0.0419301	3.97779	2.91414	1.46395	4.28333	4.01094	1.60938	3.31064	0.132987	0	0.0769852	0.55962	0.944595	0.99108	0.947811	0.504581	2269.04	43027.4	51162.6	1974.02	12064	52137.9	59410	2440.86	9794.93	9110.46	8247.35	466.842	20.9813	19.5151	17.6662	2.23068	2.0748	1.87824	0.106318		89.3951	108.428	19.0329	0	1	1	26.5	0.145	0.855
55	4391	0.276402	0.785404	0.785021	0.0156232	2.95155	3.40125	1.42075	4.91692	4.36564	1.70232	3.74256	0.10032	0	0.085356	0.55449	0.97418	0.995768	0.941511	0.489598	953.232	43018.8	52131.1	1997.08	3714.42	44710	53414.5	2354.79	2761.19	1691.2	1283.39	357.708	7.71913	4.72788	3.58782	0.62883	0.385151	0.292277	0.0814638		90.7453	106.409	15.6639	0	1	1	27	0.133	0.867
56	4391	0.286169	1.31035	0.935118	0.0423234	3.76815	2.8975	1.21159	3.08415	4.37289	1.76623	4.03679	0.0977588	0	0.0918059	0.569662	0.928623	0.990434	0.953372	0.481035	1646.54	39771.4	49868.9	1945.78	7270.47	44832	54031.2	2404.75	5623.93	5060.66	4162.23	458.971	12.2534	11.0261	9.06863	1.28079	1.15251	0.947901	0.104525		88.2508	107.875	19.6243	0	1	1	27.5	0.129	0.871
57	4391	0.280734	1.1564	1.13757	0.0309595	3.79689	3.01033	1.29359	3.94591	3.63971	1.84104	5.70293	0.134204	0	0.075662	0.556352	0.920031	0.948724	0.940308	0.521083	1425.5	40513.3	54445.2	1985.5	7359.02	45871.2	58258.2	2450.39	5933.52	5357.83	3812.95	464.889	12.7633	11.525	8.20186	1.35129	1.22018	0.868357	0.105873		90.1104	109.934	19.8233	0	1	1	28	0.12	0.88
58	4391	0.292458	0.685986	1.15823	0.0290134	3.67513	2.96724	1.41795	5.34246	4.38961	1.89182	4.52346	0.122523	0	0.0824789	0.548769	0.949774	0.96708	0.950631	0.465497	880.932	45030.1	55930	2016.68	4457.12	47849.1	58792.7	2249.41	3576.18	2819.04	2862.68	232.734	15.3659	12.1127	12.3002	0.814435	0.642004	0.651943	0.0530026		91.6545	101.441	9.78608	0	1	1	28.5	0.116	0.884
59	4391	0.293092	0.509554	1.06539	0.0318041	3.71448	2.74777	1.52715	3.06199	3.63987	1.84466	4.35393	0.0650908	0	0.10841	0.565545	0.970168	0.995428	0.963631	0.499887	655.779	37247.6	48059.7	1970.09	3110.7	39494.7	49673.1	2451.61	2454.92	2247.15	1613.38	481.521	5.09827	4.66678	3.35059	0.55908	0.511763	0.367428	0.109661		89.5839	110.957	21.3731	0	1	1	29	0.114	0.886
60	4391	0.295801	1.57237	0.678715	0.0275276	4.12947	2.7817	1.47212	4.59872	3.96316	1.65573	5.10998	0.0873605	0	0.0979889	0.567398	0.900458	0.959461	0.946934	0.505313	2042.29	43534.7	56265.9	1957.56	6918.4	47510.1	58732	2483.11	4876.11	3975.39	2466.08	525.559	9.27795	7.56413	4.69231	1.11048	0.90535	0.561622	0.11969		88.6971	111.525	22.8275	0	1	1	29.5	0.111	0.889
61	4391	0.295458	0.783659	0.70153	0.0280418	3.62545	3.2668	1.46308	5.34835	4.35643	1.75537	5.33233	0.145484	0	0.0899518	0.570822	0.928816	0.989511	0.955202	0.49133	1016.68	45678.1	59043.4	1940.47	3527.17	46677.6	58654.2	2438.08	2510.49	999.546	-389.236	497.613	5.04506	2.00868	-0.782206	0.571735	0.227635	-0.088644	0.113326		88.1523	110.246	22.0934	0	1	1	30	0.106	0.894
62	4391	0.282855	1.97812	0.814148	0.0299994	3.50412	2.91746	1.30577	4.47427	4.1582	1.91	3.87621	0.116436	0	0.0758584	0.556003	0.969099	0.978941	0.944881	0.464733	2456.85	43439.8	52903.2	1986.9	9789.05	50192.5	59617.5	2218.64	7332.19	6752.7	6714.31	231.746	31.6389	29.1384	28.9727	1.66982	1.53785	1.52911	0.0527775		89.9392	98.8248	8.88567	0	1	1	30.5	0.101	0.899
63	4391	0.29069	2.09938	0.774809	0.0261055	3.98566	3.02913	1.27393	6.84689	3.82565	1.83153	3.22867	0.0913919	0	0.0380272	0.564101	0.957649	0.988362	0.960191	0.489231	2679.7	49652.9	57650.2	1935.44	10062.8	55557.1	62775.3	2287.46	7383.14	5904.22	5125.11	352.021	20.9736	16.7724	14.5591	1.68143	1.34462	1.16719	0.0801688		87.5445	101.897	14.3523	0	1	1	31	0.096	0.904
64	4391	0.265216	0.825777	0.899687	0.0326399	3.77894	3.34822	1.40181	6.74479	4.84856	1.74171	3.79597	0.109529	0	0.072422	0.558734	0.967036	0.986575	0.952711	0.516464	961.668	50292.8	59605.9	1974.95	4342.27	51504.4	59894.7	2433.42	3380.61	1211.62	288.843	458.463	7.37378	2.64278	0.630024	0.769894	0.275932	0.0657807	0.10441		89.7356	109.848	20.112	0	1	1	31.5	0.09	0.91
65	4391	0.281304	1.08361	1.01159	0.0337844	3.46013	2.80299	1.54904	3.53862	4.01966	1.8353	3.76718	0.119036	0	0.0696357	0.581482	0.975589	0.990978	0.948096	0.473887	1338.48	39904.6	49523.3	1887.54	6312.5	44343.6	53311.6	2253.9	4974.02	4438.98	3788.27	366.364	13.5767	12.1163	10.3402	1.13278	1.01093	0.862736	0.0834351		85.6683	101.223	15.5543	0	1	1	32	0.086	0.914
66	4391	0.274507	1.20067	0.877488	0.027902	3.76976	2.82853	1.45206	4.55124	4.18945	1.54142	3.75197	0.121867	0	0.125751	0.559666	0.85001	0.959264	0.959229	0.446907	1447.23	42433.3	51653.7	1999.4	6220.57	46348.7	54988.6	2415.31	4773.33	3915.45	3334.92	415.908	11.4769	9.41422	8.0184	1.08707	0.8917	0.759489	0.0947183		90.7385	108.595	17.8566	0	1	1	32.5	0.083	0.917
67	4391	0.303881	0.497574	0.743898	0.0392436	3.95317	3.09692	1.36116	10.044	3.6771	1.57675	4.06999	0.125508	0	0.125095	0.561054	0.9435	0.988026	0.950879	0.484656	663.933	54410.8	64437.6	1994.49	2374.98	53118.7	62712.3	2444.6	1711.05	-1292.14	-1725.31	450.111	3.80138	-2.87072	-3.83307	0.389671	-0.29427	-0.392919	0.102508		90.693	110.805	20.1119	0	1	1	33	0.078	0.922
68	4391	0.26796	0.649002	1.19089	0.0257765	3.19848	3.28252	1.18591	5.95698	4.69805	1.92872	5.23594	0.123355	0	0.130865	0.553276	0.949025	0.965091	0.959833	0.480311	763.624	46372.8	59093.2	2022.79	4230.85	48107.1	60953.2	2394.39	3467.23	1734.29	1859.96	371.6	9.33053	4.66709	5.00526	0.789621	0.394965	0.423584	0.0846277		91.9597	108.096	16.1359	0	1	1	33.5	0.074	0.926
69	4391	0.26982	0.160661	0.809916	0.0425649	4.45787	3.30739	1.58024	5.79583	3.41382	1.86606	5.26091	0.0879516	0	0.0911279	0.568437	0.982117	0.994516	0.962922	0.513935	190.348	45669.8	58801.1	1949.76	791.742	45441.9	57456	2452.98	601.394	-227.942	-1345.13	503.218	1.19509	-0.452968	-2.67305	0.136961	-0.0519112	-0.306337	0.114602		88.7638	111.547	22.7835	0	1	1	34	0.071	0.929
70	4391	0.2882	0.444831	1.06731	0.037516	3.82277	3.32632	1.3361	6.50718	4.69842	1.87453	3.81287	0.0999625	0	0.115427	0.567127	0.933632	0.992368	0.965656	0.475595	562.927	49200.2	58695.3	1968.79	2720.93	49317.3	58295.6	2425.45	2158	117.015	-399.66	456.665	4.72557	0.256239	-0.875171	0.491461	0.0266489	-0.091018	0.104		89.5456	109.854	20.3086	0	1	1	34.5	0.07	0.93
71	4391	0.28539	2.4025	0.916044	0.0280422	4.33479	3.03729	1.4978	5.09249	4.55381	1.73345	4.1579	0.115157	0	0.117502	0.553112	0.963764	0.974661	0.960756	0.487184	3010.69	48196.2	58294.6	2017.09	12970.2	57299.5	67371.1	2390.28	9959.52	9103.25	9076.51	373.193	26.6873	24.3929	24.3213	2.26817	2.07316	2.06707	0.0849904		91.1883	105.918	14.7299	0	1	1	35	0.063	0.937
72	4391	0.299477	1.00849	0.743353	0.0318419	3.80481	3.16487	1.23591	6.1047	4.05367	2.08771	5.4173	0.162017	0	0.0681898	0.569141	0.948738	0.974121	0.950402	0.51922	1326.17	47692.1	61230.4	1933.31	4758.94	49083	60897.9	2440.66	3432.77	1390.88	-332.482	507.35	6.76608	2.74147	-0.65533	0.781774	0.316758	-0.075719	0.115543		87.7557	110.083	22.3269	0	1	1	35.5	0.061	0.939
73	4391	0.315429	2.60486	0.899428	0.0324556	3.72563	3.1516	1.47683	4.68734	4.19078	2.05054	5.53084	0.0914001	0	0.0955587	0.567781	0.949317	0.964715	0.958118	0.504133	3607.85	46790.7	60579.8	1954.76	14266.7	56320.5	69097.5	2413.55	10658.8	9529.82	8517.7	458.793	23.2323	20.7715	18.5654	2.42742	2.17031	1.93981	0.104485		88.213	106.683	18.4696	0	1	1	36	0.058	0.942
74	4391	0.299252	0.990397	1.00426	0.025185	4.0221	3.47701	1.29959	5.51537	3.61798	2.36365	4.37379	0.124211	0	0.0926877	0.550709	0.893394	0.986314	0.929924	0.493934	1301.4	46650.4	57227	2014.11	5778.28	49912.7	59276.8	2494.35	4476.88	3262.32	2049.86	480.243	9.32211	6.79305	4.26839	1.01956	0.742955	0.466833	0.10937		91.4418	112.296	20.8544	0	1	1	36.5	0.056	0.944
75	4391	0.275263	1.6403	0.906732	0.0358574	4.18191	3.40676	1.59853	4.79925	4.20807	2.12061	4.30972	0.121428	0	0.0612195	0.567607	0.943233	0.993	0.933371	0.47523	1982.6	47392.7	58134	1934.99	8771.65	53510.6	63312.6	2304.86	6789.05	6117.91	5178.52	369.873	18.3551	16.5406	14.0008	1.54613	1.39328	1.17935	0.0842344		87.6827	102.983	15.3007	0	1	1	37	0.055	0.945
76	4391	0.276245	0.993538	1.03425	0.0382861	4.91087	3.12635	1.32936	6.86	3.65728	1.83554	3.90204	0.141827	0	0.124762	0.561869	0.945229	0.98598	0.946156	0.479275	1205.15	49848.9	59475.8	1991.62	5884.24	53368.3	62647.4	2416.08	4679.09	3519.48	3171.53	424.456	11.0237	8.29176	7.47199	1.06561	0.801522	0.722279	0.0966649		90.4393	108.707	18.2674	0	1	1	37.5	0.052	0.948
77	4391	0.300777	1.14594	1.2344	0.0279983	3.12306	2.9471	1.35552	6.88141	3.73541	1.64849	4.7807	0.109073	0	0.0998905	0.561883	0.95838	0.983465	0.947409	0.494075	1513.46	46066.5	57861.6	1978.06	7865.63	50442.9	61574	2402.35	6352.17	4376.45	3712.42	424.286	14.9714	10.3149	8.74982	1.44663	0.996687	0.845462	0.0966263		89.7514	107.63	17.8786	0	1	1	38	0.048	0.952
78	4391	0.273345	2.33219	0.887987	0.0382147	3.63152	2.8771	1.41887	4.97811	3.22489	2.00903	4.85756	0.121686	0	0.11444	0.562778	0.938291	0.931915	0.955227	0.492076	2799.24	43410.9	55414.6	1982.93	12284.2	52120.8	63866.9	2356.96	9484.92	8709.97	8452.29	374.02	25.3594	23.2874	22.5985	2.16008	1.9836	1.92491	0.0851788		89.6807	104.556	14.8757	0	1	1	38.5	0.048	0.952
79	4391	0.286958	0.301495	0.726803	0.0312994	4.76055	3.33578	1.2102	4.71934	3.95915	1.68316	4.73972	0.120056	0	0.0481979	0.549474	0.948401	0.965248	0.969429	0.460408	379.894	44058.2	55493.9	1999.2	1383.52	44906.7	56259.2	2168.51	1003.63	848.492	765.319	169.31	5.92773	5.01145	4.52021	0.228564	0.193234	0.174293	0.0385585		90.9725	98.4556	7.48314	0	1	1	39	0.046	0.954
80	4391	0.281051	1.63415	0.822103	0.0193235	3.72184	3.14709	1.35592	5.36494	5.02907	2.08455	5.60767	0.126263	0	0.0954318	0.563629	0.972316	0.994461	0.960924	0.461141	2016.7	48745.1	62623.5	1969.43	8054.39	53560.4	67418.2	2272.35	6037.69	4815.3	4794.64	302.92	19.9317	15.8963	15.8281	1.37502	1.09663	1.09193	0.0689865		89.2438	101.666	12.4223	0	1	1	39.5	0.043	0.957
81	4391	0.274519	1.17139	0.716617	0.0280162	3.96241	3.16616	1.42967	4.9253	4.9702	2.09246	4.44199	0.0994073	0	0.0743169	0.574518	0.916729	0.98448	0.948921	0.4724	1412.01	47727.4	58933.3	1916.93	5242.1	50103.2	60164.7	2353.06	3830.08	2375.77	1231.47	436.134	8.7819	5.44735	2.8236	0.872258	0.541055	0.280453	0.0993245		86.99	105.983	18.9926	0	1	1	40	0.039	0.961
82	4391	0.273057	1.48746	0.981024	0.0197715	4.27949	2.95849	1.5458	4.80844	3.63269	1.6747	5.83017	0.138953	0	0.0878268	0.555494	0.945289	0.995128	0.957571	0.494482	1783.45	43884	58104.9	1994.63	8320.07	49881.6	63067.3	2430.87	6536.61	5997.54	4962.45	436.238	14.984	13.7483	11.3756	1.48864	1.36587	1.13014	0.0993483		90.4446	108.826	18.381	0	1	1	40.5	0.039	0.961
83	4391	0.283124	0.216371	0.954428	0.0450722	2.95104	2.77673	1.55935	3.80111	4.09903	1.90565	4.85932	0.0875741	0	0.108846	0.56208	0.920445	0.963895	0.945599	0.467033	268.992	38549.8	50543	1982.25	1218.6	38681.8	50256.2	2344.39	949.611	132.012	-286.853	362.137	2.62224	0.364535	-0.792111	0.216263	0.0300641	-0.0653275	0.0824726		90.2256	106.504	16.2783	0	1	1	41	0.036	0.964
84	4391	0.28909	1.60116	1.0538	0.0266256	4.02078	3.07012	1.59973	5.50093	3.47596	1.78676	3.74699	0.106012	0	0.103969	0.573034	0.943697	0.979507	0.9584	0.492428	2032.51	45537.7	54965.8	1941.49	9628.66	52190.2	60874.7	2423.47	7596.15	6652.48	5908.82	481.979	15.7603	13.8024	12.2595	1.72994	1.51503	1.34567	0.109765		87.9676	108.191	20.2231	0	1	1	41.5	0.035	0.965
85	4391	0.284681	1.36075	0.974023	0.0368269	3.56746	3.20327	1.37066	8.62698	3.41669	2.01009	4.33829	0.156575	0	0.0801504	0.579599	0.952038	0.983693	0.958365	0.509376	1700.98	52564.1	63605.2	1902.01	7740.84	55431.9	65098.6	2440.24	6039.86	2867.75	1493.4	538.235	11.2216	5.32807	2.77463	1.37551	0.653097	0.340106	0.122577		86.2448	109.385	23.1399	0	1	1	42	0.033	0.967
86	4391	0.280584	2.48619	1.15222	0.0165684	4.97178	3.52905	1.64334	6.08588	4.12747	1.74608	4.07842	0.133588	0	0.0930429	0.563533	0.962161	0.956476	0.943012	0.513059	3063.11	52334.3	62426.2	1968.44	15822.6	64380.9	73780.1	2399.38	12759.5	12046.6	11353.9	430.944	29.6084	27.9539	26.3466	2.90584	2.74347	2.58572	0.0981426		88.9603	105.683	16.7227	0	1	1	42.5	0.032	0.968
87	4391	0.31142	2.00879	1.35812	0.026545	4.84749	3.29731	1.43065	4.19909	3.64146	1.88715	4.58487	0.109386	0	0.0995938	0.560181	0.952782	0.980138	0.955604	0.470844	2746.91	45428.3	56705.9	1983.88	14960.5	57663.1	68723	2321.93	12213.6	12234.9	12017.1	338.052	36.1294	36.1923	35.5482	2.78151	2.78636	2.73676	0.0769874		89.7357	102.352	12.616	0	1	1	43	0.031	0.969
88	4391	0.2835	1.52332	0.974478	0.036629	3.73034	2.84709	1.59655	6.75927	4.67826	2.01903	5.04655	0.089013	0	0.104091	0.552494	0.95578	0.994695	0.957356	0.492418	1896.3	50566.2	62809.2	2012.99	8659.49	55177.7	66894.4	2433.49	6763.18	4611.48	4085.28	420.504	16.0835	10.9665	9.71519	1.54024	1.05021	0.930375	0.095765		91.255	108.868	17.6128	0	1	1	43.5	0.031	0.969
89	4391	0.289746	0.812881	0.927361	0.035881	4.51546	2.80515	1.32872	5.69722	4.19007	2.13697	3.70647	0.124433	0	0.0987131	0.573586	0.907976	0.992822	0.925488	0.496809	1034.21	47611.7	56946.9	1936.18	4472.37	49234.8	57211.5	2499.76	3438.16	1623.08	264.686	563.583	6.10054	2.87993	0.46965	0.783001	0.369637	0.0602793	0.12835		87.9528	112.84	24.8869	0	1	1	44	0.03	0.97
90	4391	0.292671	2.17985	0.916732	0.0333586	3.62389	3.0305	1.49011	4.00358	4.04296	1.99465	4.60915	0.134144	0	0.0932028	0.548895	0.959172	0.998999	0.95181	0.492423	2801.37	43382.7	54491.6	2020.82	11895.4	51795.2	62382.6	2414.9	9094.02	8412.49	7890.93	394.081	23.0765	21.3471	20.0236	2.07106	1.91585	1.79707	0.0897473		91.4058	107.284	15.8784	0	1	1	44.5	0.029	0.971
91	4391	0.296818	2.29456	0.604517	0.0249314	3.31862	2.9449	1.79231	4.82676	3.94241	2.25777	3.67522	0.146385	0	0.0941795	0.574668	0.916396	0.962943	0.959772	0.477398	2990.57	46046.8	55320.8	1929.39	9332.53	51127	59661.3	2366.59	6341.97	5080.17	4340.52	437.198	14.5059	11.6198	9.92804	1.44431	1.15695	0.988504	0.0995669		87.1981	105.667	18.4691	0	1	1	45	0.026	0.974
92	4391	0.26915	0.3732	0.908054	0.0397861	4.01069	3.49181	1.36826	5.36909	3.46215	2.11701	4.74288	0.0619469	0	0.0731523	0.556192	0.907135	0.950558	0.948569	0.498695	441.062	44542.6	56125.8	1984.86	1994.31	45291.4	55797.2	2395.91	1553.24	748.842	-328.663	411.056	3.77867	1.82175	-0.799558	0.353734	0.17054	-0.0748492	0.0936133		90.3053	108.674	18.3689	0	1	1	45.5	0.025	0.975
93	4391	0.282769	2.2268	0.888237	0.0362053	3.70279	3.20001	1.37764	6.28076	3.76032	1.48392	5.3446	0.102249	0	0.106366	0.564704	0.960034	0.994594	0.949776	0.478788	2764.88	47227	60479.6	1971.82	11804	55038.8	67770.5	2376.32	9039.09	7811.83	7290.95	404.492	22.3468	19.3127	18.025	2.05855	1.77906	1.66043	0.0921184		89.1824	105.548	16.3651	0	1	1	46	0.023	0.977
94	4391	0.273936	0.567132	1.05533	0.025191	3.99919	2.73681	1.41345	5.53818	3.69136	1.96492	4.95784	0.098691	0	0.109624	0.57521	0.94856	0.998047	0.958988	0.483912	682.176	44186.1	56708.4	1937.66	3372.98	45440	57039.5	2429.93	2690.8	1253.84	331.138	492.271	5.4661	2.54706	0.672674	0.612799	0.285548	0.0754128	0.112109		88.1006	109.91	21.809	0	1	1	46.5	0.022	0.978
95	4391	0.300747	0.727656	1.14931	0.0257669	3.42113	3.0367	1.60179	4.11614	4.32215	1.6221	5.88033	0.0870439	0	0.0896444	0.567967	0.956348	0.987268	0.943296	0.50177	960.928	41450.6	56115.8	1950.56	4715.47	44330.8	57682.7	2422.55	3754.54	2880.23	1566.92	471.981	7.95487	6.10242	3.31989	0.855055	0.655939	0.356848	0.107488		88.6249	109.268	20.6426	0	1	1	47	0.021	0.979
96	4391	0.297646	0.481656	1.00709	0.0305328	3.34846	3.04632	1.33093	4.80258	3.99409	2.08173	4.32615	0.11373	0	0.0847781	0.56606	0.958189	0.988755	0.963195	0.509232	629.506	42516.9	53269.9	1954.61	2824.02	43178.9	52886.9	2449.64	2194.51	661.981	-383.022	495.029	4.4331	1.33726	-0.773736	0.499776	0.150759	-0.0872288	0.112737		88.8848	110.932	22.0477	0	1	1	47.5	0.019	0.981
97	4391	0.266903	0.253254	1.02131	0.0259648	5.13159	2.86764	1.25249	6.3478	3.80758	2.17525	4.94633	0.0981635	0	0.0821481	0.569246	0.91917	0.979124	0.961065	0.505798	296.806	48708.6	61072.2	1941.39	1461.42	48252.4	59041.1	2475.89	1164.61	-456.211	-2031.14	534.496	2.1789	-0.853536	-3.80011	0.265227	-0.103897	-0.462569	0.121725		88.3585	112.438	24.0798	0	1	1	48	0.019	0.981
98	4391	0.28244	1.18574	0.815877	0.0312794	3.43045	3.19771	1.4561	6.95471	3.78234	2.31468	3.94809	0.0871044	0	0.107692	0.553885	0.960949	0.979142	0.93415	0.500906	1470.55	49008.7	58610.8	2009.85	5881.35	51480.7	60617.9	2423.18	4410.8	2472.03	2007.03	413.322	10.6716	5.98087	4.85586	1.00451	0.562976	0.457079	0.0941294		91.2094	109.031	17.8214	0	1	1	48.5	0.017	0.983
99	4391	0.287396	1.2007	1.12544	0.0256108	3.73643	3.1641	1.51068	4.47263	4.86203	1.98589	4.69426	0.125375	0	0.0868255	0.566052	0.901296	0.987709	0.961106	0.487436	1515.23	45845.2	57513	1955.83	7583.89	50459.8	60760.7	2463.77	6068.66	4614.53	3247.75	507.939	11.9476	9.08481	6.39398	1.38207	1.05091	0.739638	0.115677		88.7386	110.492	21.7534	0	1	1	49	0.015	0.985
100	4391	0.261617	0.496637	1.02292	0.0508283	4.4315	3.50575	1.46514	4.91452	3.55828	1.87641	3.72674	0.145548	0	0.127928	0.558824	0.94348	0.964679	0.965685	0.46992	570.516	44474.3	53618.9	2003.29	2912.08	46555	55764.4	2363.09	2341.56	2080.71	2145.46	359.803	6.50789	5.7829	5.96286	0.533264	0.473857	0.488603	0.0819411		91.1154	106.97	15.855	0	1	1	49.5	0.015	0.985
101	4391	0.286584	0.923917	1.22735	0.0357137	3.63359	2.8015	1.37529	6.38805	3.65646	1.78195	4.51911	0.0877133	0	0.123629	0.55433	0.950195	0.954016	0.951717	0.508346	1162.65	45210.1	56209.9	2015.92	6286.79	48675.8	59330.4	2452.58	5124.15	3465.75	3120.51	436.66	11.7349	7.93697	7.14632	1.16697	0.789286	0.71066	0.0994442		91.5559	110.278	18.7219	0	1	1	50	0.015	0.985
102	4391	0.295596	1.27341	0.918543	0.025711	3.56319	3.1312	1.45151	6.76858	4.23627	1.64291	4.7787	0.108202	0	0.0812138	0.572279	0.925354	0.996776	0.94747	0.48909	1652.84	48773.9	60782.2	1929.67	6932.68	51829.8	62394.5	2433.4	5279.84	3055.85	1612.3	503.722	10.4817	6.06654	3.20078	1.20242	0.695936	0.367183	0.114717		87.5158	109.257	21.741	0	1	1	50.5	0.015	0.985
103	4391	0.266247	1.1081	1.22668	0.0334219	4.16543	3.22607	1.46916	4.90239	4.39056	1.33958	3.66748	0.114648	0	0.109167	0.562447	0.941706	0.993571	0.93865	0.508468	1295.46	44755.7	53813.3	1981.17	7426.67	50037.4	58162.5	2512.15	6131.2	5281.75	4349.25	530.982	11.5469	9.94714	8.19095	1.39631	1.20286	0.990492	0.120925		89.9425	112.731	22.7887	0	1	1	51	0.014	0.986
104	4391	0.260926	0.618451	0.761614	0.0266867	3.80602	2.77998	1.4363	8.05635	4.19871	2.17071	3.25396	0.115205	0	0.104471	0.556588	0.97395	0.988417	0.956024	0.490212	708.576	51533.5	59486.1	1998.94	2849.3	51277.7	59014.2	2384.91	2140.72	-255.86	-471.888	385.966	5.54641	-0.662909	-1.22262	0.487525	-0.0582692	-0.107467	0.0878992		90.8858	107.978	17.0923	0	1	1	51.5	0.013	0.987
105	4391	0.287986	2.60976	1.01587	0.0210435	3.15637	3.19413	1.59478	2.88068	4.47048	2.09668	5.56666	0.155238	0	0.0630403	0.568722	0.941346	0.987329	0.938875	0.468228	3300.17	42270.7	56172.1	1931.79	15182.6	53677.9	66574.4	2275.15	11882.4	11407.2	10402.4	343.365	34.6059	33.2218	30.2954	2.70609	2.59785	2.36902	0.0781974		87.237	100.17	12.9334	0	1	1	52	0.011	0.989
106	4391	0.269896	0.776645	1.29979	0.0346041	3.99325	2.88441	1.32934	6.35795	4.66112	1.97272	4.00427	0.140466	0	0.058779	0.568196	0.929328	0.99328	0.942779	0.490496	920.414	49077.2	59067.6	1931.25	5471.04	51456.3	60194.1	2388.6	4550.62	2379.13	1126.46	457.343	9.95013	5.20206	2.46306	1.03635	0.541819	0.256539	0.104155		87.7546	107.549	19.7946	0	1	1	52.5	0.01	0.99
107	4391	0.283785	1.86141	0.935639	0.0336054	3.95606	2.73639	1.42212	3.83502	4.17447	2.03494	3.88455	0.0677613	0	0.0806696	0.574761	0.927432	0.998946	0.967514	0.511393	2319.51	42889.9	52693.6	1920.19	10241.6	49668.9	57972	2523.19	7922.09	6778.98	5278.32	603.005	13.1377	11.242	8.75335	1.80417	1.54384	1.20208	0.137328		86.9319	112.593	25.6613	0	1	1	53	0.009	0.991
108	4391	0.27174	3.38139	0.979975	0.0332094	3.4651	3.11168	1.51839	6.74276	4.27859	1.6094	4.14679	0.14954	0	0.0769949	0.567227	0.973247	0.981716	0.9476	0.468494	4034.71	51043.6	61372	1945.76	19078.1	64843.1	74905.6	2233.8	15043.4	13799.5	13533.6	288.038	52.2272	47.9086	46.9856	3.42597	3.14268	3.08213	0.0655974		87.7062	97.3998	9.69351	0	1	1	53.5	0.007	0.993
109	4391	0.291424	1.32708	1.06807	0.0271676	3.65276	3.53871	1.5345	9.07088	4.60393	1.75482	4.54194	0.107525	0	0.0718795	0.558925	0.97551	0.986029	0.950317	0.521361	1698.19	56480.8	67627.8	1973.96	8080.37	59805.3	69850.9	2435.64	6382.18	3324.44	2223.06	461.686	13.8236	7.20065	4.81509	1.45347	0.757103	0.506276	0.105144		89.5225	109.098	19.5753	0	1	1	54	0.007	0.993
110	4391	0.272107	1.41914	1.01338	0.0234269	4.0695	3.22085	1.28159	3.25745	4.37468	1.54804	4.72469	0.144798	0	0.0693741	0.56303	0.96842	0.992531	0.952508	0.487862	1695.62	41173.4	52854.1	1957.14	8156.43	47445.7	58362.2	2325.89	6460.81	6272.31	5508.17	368.752	17.5207	17.0095	14.9373	1.47138	1.42845	1.25442	0.0839791		88.7569	104.081	15.3245	0	1	1	54.5	0.007	0.993
111	4391	0.294841	0.720868	0.822384	0.0201536	3.78501	3.28796	1.57288	3.06042	4.28246	1.69682	4.06347	0.169958	0	0.124058	0.554671	0.959325	0.979412	0.954429	0.478315	933.269	40246.9	50143.8	2015	3600.18	42870.8	52778.1	2382.74	2666.91	2623.84	2634.32	367.742	7.25213	7.135	7.16349	0.607358	0.597549	0.599935	0.083749		91.5662	107.709	16.1424	0	1	1	55	0.007	0.993
112	4391	0.291496	0.0973408	0.871805	0.0256072	3.27506	2.93756	1.34552	6.18173	4.46214	2.01663	3.95405	0.113238	0	0.054708	0.576324	0.952114	0.964688	0.953018	0.465407	124.592	46324.1	56330.4	1897.03	508.167	45250.6	54694.1	2188.21	383.575	-1073.48	-1636.32	291.185	1.31729	-3.68659	-5.61953	0.0873548	-0.244472	-0.372654	0.066314		86.377	99.5524	13.1754	0	1	1	55.5	0.007	0.993
113	4391	0.264675	0.670924	1.40381	0.0259425	3.93797	3.19296	1.38272	3.65623	4.39049	1.53915	3.47882	0.131616	0	0.14969	0.560679	0.952674	0.956492	0.960673	0.474222	779.739	41041.4	49606.1	2008.83	4991.84	44956.2	53728	2389.16	4212.1	3914.78	4121.93	380.331	11.0748	10.2931	10.8378	0.959258	0.891547	0.938723	0.086616		91.3199	107.684	16.3639	0	1	1	56	0.007	0.993
114	4391	0.27072	1.93955	0.974889	0.0217845	4.74333	2.9667	1.33931	5.66951	4.21747	1.73332	4.31575	0.0971984	0	0.0900291	0.57984	0.929361	0.98976	0.957573	0.500775	2305.61	48672.3	59660.6	1908.05	10793.8	55742.5	65284.3	2473.33	8488.24	7070.22	5623.75	565.287	15.0158	12.5073	9.94848	1.9331	1.61016	1.28074	0.128738		86.382	110.196	23.8144	0	1	1	56.5	0.007	0.993
115	4391	0.311045	1.12825	0.765099	0.0333962	3.87055	2.95948	1.58247	4.1124	3.93784	1.96104	3.84088	0.116327	0	0.0939012	0.568224	0.90945	0.995225	0.962198	0.464407	1540.97	42669.6	52252.9	1952.19	5496.85	45961.4	54763	2392.74	3955.88	3291.79	2510.09	440.553	8.97935	7.47194	5.6976	0.900906	0.749667	0.571645	0.100331		88.5669	107.732	19.1653	0	1	1	57	0.006	0.994
116	4391	0.309684	0.635095	0.960854	0.0329609	3.47631	3.07418	1.42389	3.99051	4.41136	1.75631	5.23977	0.101702	0	0.0832516	0.568302	0.948988	0.985532	0.954311	0.498294	863.616	41473.4	54548.7	1945.52	3635.07	43271.6	55136.1	2411.16	2771.45	1798.22	587.357	465.634	5.952	3.86187	1.26141	0.631167	0.409523	0.133764	0.106043		88.4175	108.995	20.5774	0	1	1	57.5	0.006	0.994
117	4391	0.282866	2.14983	0.822813	0.0322665	3.99261	3.12338	1.43042	5.41768	4.25187	1.89272	3.23277	0.136185	0	0.0695873	0.57189	0.971529	0.987516	0.951674	0.505783	2670.23	47980.3	56098.3	1923.76	10742.1	54699.5	61979.9	2380.73	8071.86	6719.2	5881.56	456.97	17.6639	14.7038	12.8708	1.83827	1.53022	1.33946	0.10407		87.0149	105.991	18.9757	0	1	1	58	0.005	0.995
118	4391	0.29738	0.463945	1.55927	0.034642	3.96972	3.0069	1.48639	5.30758	4.05475	1.99098	3.57036	0.0889768	0	0.0834269	0.573307	0.947525	0.994107	0.960339	0.484431	605.817	45111.7	54099.7	1927.32	3852.89	47088.3	55281.7	2380.5	3247.08	1976.66	1182.08	453.18	7.16509	4.36176	2.6084	0.739485	0.450162	0.269204	0.103207		87.6469	107.549	19.9018	0	1	1	58.5	0.005	0.995
119	4391	0.291254	2.83583	0.775039	0.0292216	3.61442	3.0704	1.59975	6.06612	4.28912	1.91197	4.65901	0.112378	0	0.0971471	0.555262	0.961997	0.975616	0.934205	0.506308	3626.73	49800.8	61160.2	1999.99	13641.5	58251.7	68931.6	2416.7	10014.8	8450.91	7771.41	416.712	24.0328	20.28	18.6494	2.28074	1.9246	1.76985	0.0949014		90.2691	106.969	16.6995	0	1	1	59	0.005	0.995
120	4391	0.264373	1.36291	0.924974	0.0330851	3.82119	3.13733	1.5426	4.09135	3.7138	1.57267	2.97606	0.123197	0	0.0796702	0.557374	0.9393	0.96459	0.949307	0.501989	1582.15	41322.5	48606.2	1983.71	7315.7	46745.7	53447.2	2391.52	5733.55	5423.18	4840.95	407.806	14.0595	13.2985	11.8707	1.30575	1.23507	1.10247	0.092873		89.9932	107.262	17.2689	0	1	1	59.5	0.005	0.995
121	4391	0.279732	1.20407	0.967728	0.0348734	4.38346	2.74518	1.47404	5.29082	4.59853	1.82398	3.16863	0.149108	0	0.0902931	0.570893	0.930203	0.986885	0.963685	0.489584	1478.96	47250	55193.1	1940.42	6779.78	51057.1	58217.8	2427.91	5300.81	3807.1	3024.71	487.489	10.8737	7.80962	6.20467	1.2072	0.867024	0.688843	0.11102		88.045	109.042	20.9968	0	1	1	60	0.005	0.995
122	4391	0.284824	3.0871	0.875662	0.0307724	4.06185	3.42447	1.49517	4.90996	4.43078	2.36283	5.28405	0.138197	0	0.071013	0.565586	0.966505	0.992935	0.955591	0.492304	3860.92	50290.7	63413.6	1948.41	16148	61510.9	73629.8	2351.47	12287.1	11220.2	10216.2	403.052	30.4852	27.838	25.347	2.79825	2.55527	2.32662	0.0917905		87.8665	103.426	15.5598	0	1	1	60.5	0.005	0.995
123	4391	0.308833	1.78206	0.864315	0.0358355	4.41305	2.99066	1.3969	4.03515	3.37977	1.39831	4.63489	0.0653028	0	0.0633675	0.563242	0.927414	0.993475	0.959408	0.511503	2416.63	41252.4	52715.3	1953	9460.34	48311.5	58113.9	2483.44	7043.71	7059.13	5398.61	530.44	13.279	13.3081	10.1776	1.60412	1.60764	1.22947	0.120802		88.4043	110.961	22.5562	0	1	1	61	0.005	0.995
124	4391	0.290205	2.43862	0.918725	0.0314802	3.58563	3.12354	1.55203	6.05431	4.54108	1.85321	4.26167	0.105935	0	0.0555788	0.552444	0.935684	0.986946	0.96217	0.493943	3107.5	49689.9	60027.8	1990.82	13282.3	58263.6	67646.3	2376.43	10174.8	8573.66	7618.44	385.611	26.3861	22.234	19.7568	2.31719	1.95255	1.73501	0.0878185		89.9694	105.216	15.2465	0	1	1	61.5	0.005	0.995
125	4391	0.297882	0.609155	0.844182	0.0227142	4.47669	3.24851	1.44626	4.63555	3.80878	1.75448	4.08865	0.123669	0	0.109095	0.557765	0.977107	0.96457	0.960091	0.499151	796.775	43830.8	53844.5	1997.2	3115.55	45829.8	55706.6	2378.4	2318.77	1999	1862.08	381.2	6.08282	5.24395	4.88478	0.528074	0.455249	0.424067	0.086814		90.7863	107.621	16.8347	0	1	1	62	0.005	0.995
126	4391	0.258008	0.418405	0.963873	0.0210043	3.29024	3.07132	1.3009	4.58137	4.88882	1.83077	4.36812	0.11042	0	0.0865476	0.565291	0.951358	0.973431	0.946079	0.469719	474.016	43244.9	54087.4	1958.43	2283.45	43956.7	54430.8	2280.03	1809.43	711.817	343.473	321.592	5.62648	2.21341	1.06804	0.412078	0.162108	0.0782221	0.073239		89.0942	103.33	14.2357	0	1	1	62.5	0.005	0.995
127	4391	0.275375	0.647384	0.782045	0.0325454	3.84881	2.83029	1.39747	8.05513	3.71941	1.89903	3.47903	0.092866	0	0.0884166	0.570964	0.955736	0.97519	0.954236	0.479406	782.797	50203.7	58926	1939	3098.4	50456.3	58714.7	2318.09	2315.61	252.602	-211.25	379.092	6.1083	0.666335	-0.557251	0.527353	0.0575273	-0.0481097	0.0863339		88.1387	104.878	16.7394	0	1	1	63	0.005	0.995
128	4391	0.279349	0.526798	0.970838	0.027732	2.9491	2.75264	1.31314	4.61088	4.12486	1.98729	4.0845	0.122551	0	0.119888	0.573941	0.937102	0.99374	0.940958	0.47906	646.181	40813.9	51107.5	1948.68	2956.04	41440.2	50966.6	2430.78	2309.86	626.36	-140.963	482.108	4.79117	1.29921	-0.29239	0.526045	0.142646	-0.0321028	0.109795		88.6106	110.043	21.4329	0	1	1	63.5	0.004	0.996
129	4391	0.288516	0.835046	1.17786	0.0284387	3.2934	3.1321	1.31501	5.31346	4.23601	2.01711	5.49843	0.118737	0	0.138027	0.570798	0.964946	0.994808	0.955793	0.525338	1057.9	44605.3	58386.4	1970.44	5481.02	46701.7	59258	2600.14	4423.12	2096.35	871.614	629.692	7.02426	3.32916	1.38419	1.00731	0.477419	0.1985	0.143405		89.5083	117.182	27.6737	0	1	1	64	0.004	0.996
130	4391	0.271914	2.16726	0.987373	0.0296884	4.30254	2.81566	1.38932	4.6743	4.00079	1.39956	3.65028	0.102066	0	0.0879164	0.550803	0.982797	0.984902	0.964205	0.478314	2587.65	43919.8	52748.3	2011.65	12266.5	53221.9	62104.6	2288.68	9678.8	9302.14	9356.34	277.027	34.9381	33.5784	33.7741	2.20424	2.11845	2.1308	0.0630898		91.0367	101.45	10.4137	0	1	1	64.5	0.004	0.996
131	4391	0.291525	1.70579	1.31305	0.0332426	5.34083	2.81132	1.38097	5.04159	4.22722	1.87364	3.9268	0.103197	0	0.0968134	0.567836	0.946669	0.976152	0.951514	0.490329	2183.56	48220.6	58011.6	1955.31	12267.5	57670.9	66792	2389.43	10083.9	9450.26	8780.46	434.124	23.2282	21.7686	20.2257	2.2965	2.15219	1.99965	0.0988668		88.5625	106.039	17.4769	0	1	1	65	0.004	0.996
132	4391	0.28809	2.04009	0.854374	0.0325093	3.85691	3.59773	1.55272	5.33866	4.23284	1.85542	5.21574	0.0966436	0	0.0911201	0.560012	0.928892	0.996632	0.961603	0.501073	2580.73	48203.2	61028.8	1980.01	10525.5	54946.7	66431.8	2492.02	7944.75	6743.46	5403	512.008	15.5168	13.1706	10.5526	1.80933	1.53575	1.23047	0.116604		89.5972	111.109	21.5115	0	1	1	65.5	0.004	0.996
133	4391	0.283274	2.05699	1.06702	0.0300751	3.49981	3.30592	1.54565	5.0095	3.80284	2.12959	4.80417	0.101838	0	0.089958	0.572861	0.960304	0.983667	0.961838	0.47991	2558.59	45852.9	57937.4	1933.13	12467.8	54770.4	66203.6	2333.99	9909.19	8917.51	8266.15	400.861	24.7198	22.2459	20.621	2.25671	2.03086	1.88252	0.0912914		87.467	103.469	16.0016	0	1	1	66	0.004	0.996
134	4391	0.281955	2.79191	0.886674	0.0278647	3.2395	3.23694	1.63444	4.1889	4.01339	2.2106	4.29941	0.1824	0	0.0904709	0.568213	0.916385	0.980936	0.937252	0.488418	3456.57	45145.3	55872.5	1950.17	14668.2	55315	64895.9	2425.94	11211.6	10169.7	9023.39	475.766	23.5654	21.3754	18.966	2.55331	2.31603	2.05497	0.10835		88.0387	107.155	19.1167	0	1	1	66.5	0.003	0.997
135	4391	0.309328	1.03835	1.31139	0.0185646	4.53772	3.11901	1.41308	3.55944	3.63195	1.69626	3.66577	0.122359	0	0.0823924	0.568058	0.946928	0.994762	0.943325	0.472146	1410.35	41095.7	50239.4	1945.9	7474.15	47292.8	55815.5	2328.57	6063.81	6197.09	5576.13	382.661	15.8464	16.1947	14.572	1.38096	1.41132	1.2699	0.0871467		88.3103	104.359	16.0484	0	1	1	67	0.003	0.997
136	4391	0.279792	1.27129	1.02616	0.016948	4.65204	3.07512	1.43481	3.87652	3.51464	1.76618	5.31445	0.0939666	0	0.0648082	0.563354	0.9606	0.965994	0.952116	0.505419	1561.86	42013.2	55159.5	1953.37	7384.7	47872.5	59948.8	2345.64	5822.84	5859.32	4789.3	392.272	14.8439	14.9369	12.2091	1.32608	1.33439	1.09071	0.0893355		88.6158	105.157	16.541	0	1	1	67.5	0.003	0.997
137	4391	0.289265	1.9437	0.959278	0.0253293	3.96383	3.17704	1.50676	4.50579	3.3419	1.64648	3.15205	0.0747874	0	0.0797476	0.560261	0.970887	0.997045	0.966999	0.487337	2468.82	42671.4	50425.8	1973.1	10872.2	50791.1	58139.4	2352.53	8403.42	8119.76	7713.64	379.428	22.1476	21.4	20.3296	1.91378	1.84918	1.75669	0.0864105		89.3078	104.676	15.3683	0	1	1	68	0.003	0.997
138	4391	0.261967	1.05459	0.815081	0.0308193	3.69607	3.39603	1.51411	6.06511	3.786	1.67988	3.17767	0.0938051	0	0.085993	0.574962	0.901116	0.978669	0.942257	0.4772	1213.09	46458.3	54480.8	1922.95	5130.21	49031.5	56104.3	2402.9	3917.12	2573.22	1623.54	479.946	8.16158	5.36148	3.38275	0.892078	0.586022	0.369742	0.109302		87.3099	108.278	20.9684	0	1	1	68.5	0.003	0.997
139	4391	0.291517	3.45893	1.06071	0.0225444	3.592	3.02863	1.2496	2.50196	4.85358	1.7233	4.98014	0.101679	0	0.0970434	0.578627	0.962322	0.978257	0.955992	0.475595	4427.61	42233.9	54887.2	1917.26	20880.2	58267.8	70317.5	2315.44	16452.6	16033.9	15430.3	398.187	41.3187	40.2672	38.7513	3.74689	3.65154	3.51407	0.0906826		86.3183	100.708	14.3896	0	1	1	69	0.003	0.997
140	4391	0.271638	1.45081	0.947183	0.0306139	4.45743	2.90846	1.34036	6.14443	3.50625	1.4575	3.8797	0.122866	0	0.0730121	0.564767	0.986104	0.994968	0.955622	0.49733	1730.47	46121.1	55742.4	1952.63	7959.51	51446.5	60429.6	2344.76	6229.05	5325.39	4687.26	392.127	15.8853	13.5808	11.9534	1.41859	1.2128	1.06747	0.0893024		88.5439	104.986	16.4419	0	1	1	69.5	0.002	0.998
141	4391	0.289819	1.62427	0.778072	0.0257691	2.75019	3.3299	1.49677	5.77129	4.18679	1.79953	2.65599	0.105387	0	0.125122	0.569168	0.974639	0.992172	0.967139	0.490588	2067.04	45731.2	52369.1	1967.79	7800.19	49565.9	55975.1	2437.54	5733.15	3834.67	3606	469.748	12.2047	8.16324	7.67645	1.30566	0.873302	0.821225	0.10698		89.1575	109.248	20.0903	0	1	1	70	0.002	0.998
142	4391	0.26049	0.990599	0.718175	0.0345324	2.96992	3.01593	1.43581	7.12914	4.21443	1.89874	4.49331	0.135939	0	0.0679513	0.561267	0.953941	0.994388	0.946201	0.472602	1133.06	48188.9	59262.8	1963.04	4407.13	49594.1	60041.4	2292.15	3274.07	1405.22	778.658	329.116	9.94805	4.26968	2.3659	0.745631	0.320023	0.17733	0.0749525		89.1538	103.399	14.2449	0	1	1	70.5	0.002	0.998
143	4391	0.263713	0.316032	1.46857	0.0251813	3.91341	3.16314	1.42793	3.42891	4.79702	1.91802	4.90498	0.0887344	0	0.0968462	0.553016	0.934122	0.965762	0.957939	0.506594	365.953	41831.8	53742.5	2007.8	2438.83	43234.9	54338.1	2450.29	2072.87	1403.16	595.629	442.489	4.68457	3.17107	1.34609	0.472073	0.319554	0.135648	0.100772		91.3672	111.05	19.6823	0	1	1	71	0.002	0.998
144	4391	0.293705	2.55292	0.93212	0.0331556	4.12249	3.33811	1.53121	6.33012	4.25114	1.98796	4.79021	0.11745	0	0.114672	0.561457	0.954241	0.989338	0.949518	0.503634	3292.39	51663.2	63472.7	1987.53	14113	60799	71805.4	2481.79	10820.6	9135.82	8332.65	494.255	21.8928	18.484	16.859	2.46427	2.08058	1.89767	0.112561		89.7778	109.826	20.0479	0	1	1	71.5	0.002	0.998
145	4391	0.273725	2.3053	0.753141	0.0318356	3.83244	2.88891	1.22227	9.37488	5.8892	2.11134	4.64023	0.0930888	0	0.119842	0.544058	0.949351	0.931882	0.941253	0.509207	2770.79	59968.4	71053.8	2048.41	10716.8	64693.3	75747.7	2402.32	7945.96	4724.9	4693.92	353.908	22.4521	13.3507	13.2631	1.8096	1.07604	1.06899	0.0805984		92.6694	106.979	14.3101	0	1	1	72	0.002	0.998
146	4391	0.290052	0.10174	0.941476	0.0265332	3.88638	3.07463	1.44797	4.5891	3.49975	1.9503	4.30019	0.0845836	0	0.106433	0.563158	0.980966	0.98051	0.955688	0.476974	129.579	41197.5	51831.1	1977.21	562.03	41165.7	51783.9	2312.6	432.451	-31.7894	-47.2124	335.398	1.28937	-0.0947811	-0.140765	0.0984857	-0.00723968	-0.0107521	0.0763831		90.0277	105.206	15.1781	0	1	1	72.5	0.002	0.998
147	4391	0.270159	0.521459	1.35646	0.0281836	4.02905	2.994	1.24135	3.83523	3.9259	1.76446	4.97989	0.0696914	0	0.0720682	0.5598	0.97947	0.978833	0.959928	0.477154	618.59	40131.3	52372.2	1970.77	3789.05	43003.8	55033.2	2244.58	3170.46	2872.52	2661	273.81	11.5791	10.4909	9.71844	0.722036	0.654183	0.606013	0.0623571		89.623	101.372	11.7494	0	1	1	73	0.002	0.998
148	4391	0.265801	0.150758	1.51157	0.0290259	3.92556	3.21565	1.40158	5.9206	4.21892	1.76011	4.69342	0.10867	0	0.0958018	0.551834	0.976374	0.986099	0.956863	0.484832	175.954	45938.3	57310.9	2011.51	1195.79	45927.1	57199.9	2339.77	1019.84	-11.1697	-110.982	328.265	3.10676	-0.0340265	-0.338085	0.232257	-0.00254377	-0.0252748	0.0747586		91.5795	106.299	14.7195	0	1	1	73.5	0.002	0.998
149	4391	0.297522	1.72588	1.04972	0.0372541	3.27753	3.17487	1.66993	5.50495	4.15256	1.91817	4.26414	0.187922	0	0.0560575	0.56092	0.948877	0.969381	0.950094	0.476048	2254.73	46784.8	57287.3	1957.99	10492.2	54052.7	63997.5	2246.04	8237.47	7267.9	6710.2	288.047	28.5977	25.2317	23.2955	1.87599	1.65518	1.52817	0.0655993		88.6686	99.9125	11.2439	0	1	1	74	0.002	0.998
150	4391	0.28184	0.43292	0.812173	0.0467752	4.33824	3.06808	1.14026	5.69084	3.5012	1.9264	4.71211	0.11781	0	0.057245	0.561039	0.914648	0.994747	0.943971	0.475467	535.765	44610.9	56219.3	1958.16	2168.58	45236	55610.1	2360.35	1632.82	625.023	-609.212	402.189	4.05983	1.55405	-1.51474	0.371856	0.142342	-0.138741	0.0915939		89.0679	107.015	17.9469	0	1	1	74.5	0.002	0.998
151	4391	0.312253	0.509556	0.862646	0.0315933	3.95267	2.8643	1.52675	5.68736	3.92631	2.07014	3.86655	0.171354	0	0.0710103	0.565539	0.953722	0.999106	0.965759	0.466487	698.654	45919.3	55521	1948.59	2699.48	46805.1	55904.9	2289.11	2000.82	885.784	383.825	340.516	5.87586	2.6013	1.12719	0.455665	0.201727	0.0874118	0.0775486		88.5947	103.649	15.0541	0	1	1	75	0.002	0.998
152	4391	0.284461	1.43152	0.607216	0.0272975	4.97738	3.22785	1.66091	4.93311	4.11826	1.9843	4.33661	0.114378	0	0.0944302	0.561797	0.904005	0.997594	0.959724	0.516769	1788.06	48217.5	58915.3	1975.4	5776.5	51507.2	60555.1	2594.15	3988.43	3289.67	1639.81	618.756	6.44589	5.31658	2.65018	0.90832	0.749184	0.373448	0.140915		89.5676	116.842	27.2746	0	1	1	75.5	0.002	0.998
153	4391	0.299079	0.208608	0.882086	0.0318732	3.60781	3.15449	1.62188	6.24109	3.97544	1.93929	4.05583	0.128815	0	0.0855379	0.555848	0.893984	0.978754	0.965018	0.485478	273.955	46450.6	56349.8	1992.23	1111.14	45578.4	54501.3	2451.31	837.183	-872.266	-1848.51	459.089	1.82357	-1.89999	-4.02646	0.190659	-0.198649	-0.420976	0.104552		90.6789	111.399	20.7198	0	1	1	76	0.002	0.998
154	4391	0.280352	1.00213	1.00055	0.0342852	3.98094	2.97069	1.6009	6.24489	4.18048	1.65642	4.51078	0.111023	0	0.0794689	0.563986	0.920327	0.987251	0.960196	0.500169	1233.65	47645.2	58816	1959.19	5787.32	50435.7	60276.1	2465.44	4553.67	2790.44	1460.06	506.25	8.99489	5.51198	2.88408	1.03705	0.635491	0.332513	0.115293		88.9557	110.977	22.0215	0	1	1	76.5	0.002	0.998
155	4391	0.273626	1.63322	1.10409	0.0271048	3.78277	3.27197	1.43939	4.40323	4.09109	1.7738	6.05024	0.0970336	0	0.104049	0.557703	0.966018	0.986515	0.96117	0.488537	1962.3	43748.4	58564.7	1994.85	10074.6	51226.5	65641.6	2388.88	8112.35	7478.05	7076.96	394.026	20.5883	18.9785	17.9606	1.8475	1.70304	1.6117	0.089735		90.4141	106.514	16.0995	0	1	1	77	0.002	0.998
156	4391	0.276985	1.33246	0.830057	0.0243605	3.12256	2.84824	1.1677	6.29459	3.8491	1.85245	4.05465	0.120896	0	0.060672	0.572325	0.971031	0.998062	0.936251	0.467093	1620.6	45290	55479.7	1916.46	6619.67	48823.9	58407.4	2228.74	4999.07	3533.87	2927.77	312.283	16.0082	11.3162	9.37538	1.13848	0.804798	0.666766	0.0711188		86.9212	100.006	13.0853	0	1	1	77.5	0.001	0.999
157	4391	0.289438	0.889637	1.08224	0.0439544	3.94854	2.68728	1.57935	4.26655	3.76301	1.9301	4.23176	0.102577	0	0.132885	0.569961	0.956792	0.987441	0.92685	0.486352	1130.66	41683.7	52274.5	1969.94	5530.03	45438	55478.4	2431.02	4399.37	3754.36	3203.87	461.071	9.54163	8.14269	6.94877	1.00191	0.855012	0.729646	0.105004		89.469	109.468	19.9988	0	1	1	78	0.001	0.999
158	4391	0.287269	0.688851	0.99501	0.0357041	4.33141	3.10388	1.26046	7.45862	4.0179	1.66392	5.76539	0.085062	0	0.0931621	0.552991	0.9597	0.97711	0.966668	0.511682	868.915	49858.3	63857.7	2006.17	3986.56	51049.4	64213.5	2449.02	3117.65	1191.07	355.723	442.848	7.03998	2.68957	0.803261	0.710008	0.271253	0.0810118	0.100854		91.1786	110.639	19.4607	0	1	1	78.5	0.001	0.999
159	4391	0.276495	1.48717	0.911763	0.0255086	3.69096	3.11407	1.60168	5.03696	5.00417	1.64438	4.04259	0.11234	0	0.0820085	0.555266	0.948579	0.978961	0.950141	0.452377	1805.55	46857.1	56713.6	1992.63	7926.09	52292.9	62156.1	2223.56	6120.53	5435.81	5442.43	230.928	26.5041	23.539	23.5677	1.39388	1.23794	1.23945	0.0525912		90.3485	99.4729	9.12436	0	1	1	79	0.001	0.999
160	4391	0.280081	1.73832	1.10821	0.0333398	4.1552	2.88888	1.47096	4.60518	4.67365	1.60083	2.96564	0.0933432	0	0.0568321	0.572737	0.921604	0.975912	0.949843	0.504835	2137.85	45623.1	53081.3	1912.42	10851.2	53152.1	59506.2	2419.91	8713.37	7528.99	6424.83	507.491	17.1695	14.8357	12.66	1.98437	1.71464	1.46318	0.115575		86.6193	107.75	21.1307	0	1	1	79.5	0.001	0.999
161	4391	0.260809	1.23704	0.86741	0.0229969	4.57887	3.24918	1.38596	4.95185	3.9559	1.60005	4.12586	0.110046	0	0.0986528	0.565871	0.939213	0.9999	0.948166	0.496223	1416.67	45289.7	55541.4	1963.33	6253.2	49534.7	58763.6	2470.73	4836.53	4244.99	3222.23	507.402	9.53196	8.36613	6.35045	1.10146	0.966747	0.733826	0.115555		89.1025	111.112	22.0095	0	1	1	80	0.001	0.999
162	4391	0.312691	1.66063	1.09901	0.0276092	4.00138	2.91368	1.39356	4.80072	4.20936	1.45846	4.98184	0.121283	0	0.122477	0.566278	0.954961	0.986005	0.950919	0.478224	2280.09	44281.5	56669	1975.76	10495.2	51686.3	63710.4	2396.19	8215.07	7404.76	7041.4	420.431	19.5396	17.6123	16.7481	1.87089	1.68635	1.6036	0.0957483		89.4722	106.751	17.2788	0	1	1	80.5	0.001	0.999
163	4391	0.281384	1.63732	1.02671	0.0356938	3.96538	2.95273	1.37666	6.41354	4.30019	1.55023	4.24194	0.0969047	0	0.17699	0.567665	0.978897	0.973957	0.928198	0.502968	2023	48163.1	58736.6	2003.56	9661.11	53987.4	64430.9	2515.81	7638.1	5824.29	5694.27	512.248	14.9109	11.37	11.1162	1.73949	1.32641	1.2968	0.116659		90.7967	112.389	21.5922	0	1	1	81	0.001	0.999
164	4391	0.273759	0.915964	0.87635	0.0248754	3.92869	3.11533	1.36845	4.81458	3.85254	2.13013	3.40874	0.0955329	0	0.10618	0.579483	0.92131	0.970087	0.939594	0.497109	1101.06	44174.6	52848.2	1920.61	4725.79	46615.2	54282	2452.43	3624.73	2440.58	1433.81	531.824	6.81565	4.58907	2.69603	0.82549	0.555814	0.326534	0.121117		87.2285	110.626	23.3979	0	1	1	81.5	0.001	0.999
165	4391	0.292834	3.2419	1.15704	0.025725	3.99733	3.13603	1.38842	4.01658	3.96638	1.71688	6.5752	0.135185	0	0.113876	0.572341	0.930358	0.991115	0.953561	0.488826	4168.55	44802.8	61327.3	1950.2	21005.4	61095.1	76199.4	2467.43	16836.9	16292.3	14872.1	517.24	32.5514	31.4986	28.7528	3.83441	3.71038	3.38695	0.117795		87.8776	107.602	19.7247	0	1	1	82	0.001	0.999
166	4391	0.282171	0.47886	1.22403	0.0188264	3.4781	3.15027	1.40203	5.6969	3.59499	1.64991	3.93051	0.0991775	0	0.0844352	0.581505	0.957691	0.994401	0.9459	0.513016	593.315	43366	53402.2	1898.05	3206.65	44362	53017.7	2469.71	2613.33	995.971	-384.446	571.66	4.57148	1.74224	-0.672508	0.595156	0.226821	-0.0875531	0.130189		86.3166	111.759	25.4426	0	1	1	82.5	0.001	0.999
167	4391	0.298225	0.438142	0.965752	0.033854	4.66087	2.71573	1.47703	4.63329	4.20009	1.90181	2.99209	0.101528	0	0.101156	0.561334	0.959416	0.989345	0.953815	0.51239	573.75	44235.5	51610.4	1980.67	2496.88	45270.5	51995.2	2485.55	1923.13	1035.02	384.812	504.887	3.80902	2.05001	0.762175	0.43797	0.235715	0.0876366	0.114982		90.0842	112.643	22.5585	0	1	1	83	0.001	0.999
168	4391	0.299408	1.24061	1.03955	0.0389835	2.83403	2.97471	1.23346	5.05137	3.95115	1.74978	3.7055	0.124714	0	0.0750757	0.55723	0.972112	0.990146	0.948174	0.483558	1631.03	41796.4	50863	1981.93	7506.37	46522.6	55208.5	2307.06	5875.34	4726.23	4345.56	325.125	18.071	14.5366	13.3658	1.33804	1.07634	0.989653	0.0740436		89.9011	103.372	13.4707	0	1	1	83.5	0.001	0.999
169	4391	0.28403	0.71231	1.01718	0.0312642	3.68259	3.05207	1.45849	5.35169	5.20835	1.54461	3.5728	0.155005	0	0.0697452	0.566967	0.975779	0.965563	0.948048	0.475332	888.374	46827.8	55722.5	1942.47	4167.66	49112.7	57775.9	2210.51	3279.28	2284.88	2053.36	268.048	12.2339	8.52416	7.6604	0.746819	0.520356	0.467628	0.0610449		88.2725	99.7347	11.4622	0	1	1	84	0.001	0.999
170	4391	0.276591	1.01256	1.21317	0.0235195	4.02274	3.17573	1.41959	3.6924	4.36488	1.97803	5.57285	0.0829001	0	0.0729542	0.577414	0.932113	0.974528	0.948403	0.479574	1229.77	42804.9	56934.5	1905.17	6728.28	47747.1	60544.8	2329.88	5498.51	4942.17	3610.31	424.709	12.9465	11.6366	8.50066	1.25222	1.12552	0.822206	0.0967226		86.4962	104.588	18.0923	0	1	1	84.5	0.001	0.999
171	4391	0.293496	1.31265	0.605322	0.0305826	4.12688	2.72622	1.44518	8.0889	4.1647	1.74899	4.58505	0.125274	0	0.111259	0.563566	0.918	0.975713	0.94741	0.496795	1691.67	52201.1	63547.4	1978.49	5356.94	53091.3	63423.5	2478.18	3665.27	890.188	-123.899	499.688	7.33511	1.78149	-0.247952	0.834723	0.20273	-0.0282165	0.113798		89.7304	111.655	21.9249	0	1	1	85	0.001	0.999
172	4391	0.283123	0.86355	0.823169	0.0368662	3.38684	3.36891	1.54079	8.71433	4.54509	2.12624	4.54049	0.138368	0	0.0962804	0.562046	0.921046	0.978666	0.964716	0.498047	1073.56	54968.8	66174.5	1975.52	4334.68	54771.3	64941.4	2467.43	3261.12	-197.503	-1233.05	491.915	6.62945	-0.401498	-2.50664	0.742683	-0.044979	-0.280814	0.112028		89.7359	111.399	21.6629	0	1	1	85.5	0.001	0.999
173	4391	0.281779	1.77543	1.00723	0.0309371	4.55035	3.10651	1.26518	5.46937	4.85492	1.52292	5.20936	0.125065	0	0.0879822	0.553741	0.975477	0.978273	0.945841	0.489162	2196.72	48668.5	61334.9	2001.05	10290.2	55896.2	68290.9	2323.44	8093.46	7227.73	6956.01	322.391	25.1045	22.4192	21.5764	1.84319	1.64603	1.58415	0.0734208		90.6429	103.484	12.841	0	1	1	86	0.001	0.999
174	4391	0.27194	0.2307	1.6296	0.0335028	3.49408	2.61866	1.52192	6.95781	3.74355	1.80757	4.10022	0.110617	0	0.11719	0.562706	0.949959	0.949272	0.94466	0.451726	275.477	45801.6	55932.6	1984.69	1960.21	46400.9	56834.6	2231.83	1684.73	599.335	902.026	247.136	6.81703	2.42513	3.64992	0.383678	0.136492	0.205426	0.0562824		90.3354	101.208	10.8728	0	1	1	86.5	0.001	0.999
175	4391	0.295847	1.02701	1.12518	0.028394	4.04554	2.65375	1.352	5.52261	3.66633	1.5163	3.6269	0.113465	0	0.0986015	0.567272	0.945243	0.984183	0.953108	0.484897	1334.15	43426.1	52460.3	1958.36	6536.32	47544	55979.7	2390.91	5202.17	4117.91	3519.36	432.547	12.0268	9.52015	8.13636	1.18473	0.937808	0.801494	0.0985076		88.895	107.412	18.5168	0	1	1	87	0.001	0.999
176	4391	0.263768	2.34135	0.907993	0.0327013	4.30307	3.02047	1.27628	6.3243	3.27835	1.67161	5.12885	0.110252	0	0.130291	0.566002	0.903423	0.971444	0.951205	0.473472	2711.77	47192.4	59939.2	1981.21	12382.9	55722.9	67721.8	2443.13	9671.16	8530.49	7782.52	461.924	20.9367	18.4673	16.848	2.2025	1.94272	1.77238	0.105198		89.6219	108.459	18.8371	0	1	1	87.5	0.001	0.999
177	4391	0.289907	1.31981	0.668375	0.0370306	3.77965	2.98401	1.46232	5.43133	4.42281	1.91167	2.97805	0.137366	0	0.0796167	0.577495	0.964429	0.995402	0.936546	0.490405	1680.09	46933.1	54484.8	1909.4	5768.13	49476.7	56271.3	2361.94	4088.03	2543.61	1786.48	452.535	9.03362	5.62079	3.94771	0.931003	0.579278	0.406849	0.10306		86.5863	106.267	19.6809	0	1	1	88	0.001	0.999
178	4391	0.289974	1.973	0.848217	0.0327548	4.6512	3.11225	1.23351	5.28385	4.47092	1.52096	4.54374	0.0978655	0	0.0885992	0.55086	0.962939	0.97581	0.961272	0.492859	2512.18	47676.3	58666.8	2011.75	10144.4	54567.4	65243.3	2360.39	7632.26	6891.09	6576.48	348.64	21.8915	19.7656	18.8632	1.73816	1.56937	1.49772	0.0793988		91.0583	105.2	14.1416	0	1	1	88.5	0.001	0.999
179	4391	0.295494	1.70173	0.719562	0.0307408	3.6104	3.03938	1.58386	5.16398	3.82082	1.87292	4.22003	0.15191	0	0.107152	0.569108	0.936266	0.989121	0.959916	0.490676	2208.02	45128.3	55674	1957.08	7814.49	49479.7	59168.2	2453.09	5606.47	4351.33	3494.24	496.015	11.303	8.77258	7.04461	1.27681	0.990967	0.795772	0.112962		88.6376	109.953	21.3156	0	1	1	89	0.001	0.999
180	4391	0.301511	0.549657	0.963458	0.0334421	4.29264	3.08183	1.32266	6.07847	4.4683	2.15704	3.92175	0.133285	0	0.0585371	0.563834	0.944724	0.978173	0.969341	0.484695	727.711	49035	58744.5	1948.02	3133.77	49983.9	58940.9	2313.28	2406.06	948.883	196.434	365.263	6.58721	2.59781	0.537789	0.547953	0.216097	0.0447357	0.0831845		88.5622	104.651	16.0889	0	1	1	89.5	0.001	0.999
181	4391	0.32883	1.19745	0.899367	0.0202211	4.36786	2.5109	1.64896	4.49041	3.82214	2.3793	3.52805	0.103712	0	0.0940352	0.571022	0.934312	0.957049	0.942927	0.503214	1728.99	44733.6	53579.6	1942.3	6564.21	48624.1	56638.5	2410.45	4835.21	3890.5	3058.85	468.152	10.3283	8.31033	6.53389	1.10116	0.886016	0.696619	0.106616		88.0733	108.295	20.2221	0	1	1	90	0.001	0.999
182	4391	0.302922	2.25766	0.998023	0.030067	3.76829	3.02378	1.29704	6.08916	3.14658	1.68998	4.97905	0.117268	0	0.114805	0.570165	0.975853	0.9772	0.964431	0.510864	3002.99	45716.9	58182.4	1958.15	13194.9	54537	66294.3	2461.16	10191.9	8820.09	8111.87	503.009	20.2618	17.5347	16.1267	2.32108	2.00868	1.84739	0.114554		88.5052	109.095	20.5898	0	1	1	90.5	0.001	0.999
183	4391	0.284715	0.48071	0.858716	0.0258395	3.46969	3.39352	1.42006	3.9147	3.47201	1.69143	3.60667	0.106307	0	0.123659	0.577255	0.940672	0.98668	0.928195	0.464894	600.977	39190.4	48332.3	1940.17	2468.09	40865.6	49495.4	2361.87	1867.12	1675.24	1163.04	421.696	4.42764	3.97262	2.758	0.425215	0.381516	0.264869	0.0960365		88.2334	107.015	18.7821	0	1	1	91	0.001	0.999
184	4391	0.272372	1.12625	1.16689	0.023214	4.10778	3.23823	1.31491	4.43534	3.56335	1.9028	4.33653	0.122448	0	0.0559519	0.566026	0.955233	0.961016	0.951003	0.479595	1346.98	42724.5	53502.6	1938.02	7232.5	48278	58473.8	2230.8	5885.52	5553.45	4971.21	292.78	20.1022	18.968	16.9793	1.34036	1.26474	1.13214	0.0666772		87.9657	99.9608	11.9951	0	1	1	91.5	0.001	0.999
185	4391	0.258513	1.11203	0.811578	0.0390521	4.74805	3.58105	1.43296	3.04742	4.13497	1.49106	5.21854	0.131108	0	0.0734249	0.560198	0.912437	0.987692	0.926837	0.492148	1262.3	41814.5	54651.2	1969.99	5415.85	46527.4	57825.8	2431.58	4153.55	4712.93	3174.6	461.589	8.99838	10.2102	6.87754	0.945924	1.07332	0.722978	0.105122		89.441	109.519	20.0784	0	1	1	92	0.001	0.999
186	4391	0.280442	0.40802	1.24294	0.0252662	3.83957	3.12844	1.3637	7.15709	3.90248	1.97968	5.56165	0.148091	0	0.0855467	0.565069	0.922167	0.961621	0.942022	0.500211	502.444	48904.8	62704.4	1958.67	2774.59	49079.9	61537	2414.79	2272.15	175.156	-1167.47	456.129	4.98137	0.384007	-2.55953	0.517456	0.0398899	-0.265879	0.103878		89.0983	109.356	20.2582	0	1	1	92.5	0.001	0.999
187	4391	0.279135	0.858811	0.958133	0.0250725	4.18466	3.19578	1.53185	6.84174	4.60703	2.13059	4.75836	0.166242	0	0.125171	0.561632	0.951967	0.994136	0.928218	0.490981	1052.63	51789.9	63524.6	1992.62	4760.33	53479.5	64544.6	2454.8	3707.7	1689.65	1020.02	462.18	8.0222	3.65582	2.20697	0.844387	0.384798	0.232298	0.105256		90.5196	110.726	20.2069	0	1	1	93	0.001	0.999
188	4391	0.297537	1.07498	1.16992	0.0267127	3.79127	3.30909	1.27554	6.96868	4.14014	1.53537	4.96359	0.154359	0	0.0942264	0.569475	0.941129	0.977314	0.943504	0.4862	1404.44	48996.8	61408.6	1947.92	7052.83	52874.9	64373.5	2378.1	5648.39	3878.12	2964.94	430.171	13.1306	9.01531	6.89248	1.28636	0.883198	0.675232	0.0979664		88.4037	106.711	18.3069	0	1	1	93.5	0.001	0.999
189	4391	0.281212	2.15141	0.951627	0.0294533	4.60249	3.22858	1.42483	7.35152	3.68715	1.84113	3.51509	0.10331	0	0.0681794	0.559599	0.979457	0.997376	0.950644	0.49581	2656.57	52328.5	60965.7	1969.48	11924.7	60280.7	68322.9	2344.52	9268.12	7952.24	7357.21	375.032	24.7129	21.2042	19.6176	2.11071	1.81103	1.67552	0.0854092		89.1005	104.072	14.9711	0	1	1	94	0.001	0.999
190	4391	0.253411	0.636283	0.867587	0.0310318	3.40883	3.26719	1.36447	4.74525	4.05109	1.33147	3.49609	0.114614	0	0.0933975	0.564963	0.948462	0.993055	0.963822	0.48039	708.009	41365	50038	1963.53	3218.68	43048.9	51206.4	2380.71	2510.67	1683.86	1168.46	417.176	6.01825	4.03633	2.80089	0.571776	0.383479	0.266104	0.095007		89.2731	107.703	18.4296	0	1	1	94.5	0.001	0.999
191	4391	0.29417	1.62239	1.03089	0.0247402	3.46673	3.15033	1.69612	5.25794	3.86221	1.62484	6.39026	0.0856851	0	0.097157	0.561439	0.891532	0.985676	0.951918	0.484625	2095.65	44677.7	60431.4	1978.14	9615.88	51042.2	65092.7	2477.68	7520.23	6364.56	4661.29	499.543	15.0542	12.7408	9.33111	1.71265	1.44946	1.06156	0.113765		89.6226	110.663	21.0404	0	1	1	95	0.001	0.999
192	4391	0.285192	1.25655	0.904655	0.0244416	4.62077	3.01079	1.18956	5.51676	4.24047	1.68816	4.18634	0.0881593	0	0.112196	0.566114	0.963301	0.98774	0.955582	0.509002	1573.55	46878.7	57285.1	1970.34	6699.87	50729.2	60363.1	2483.95	5126.31	3850.47	3077.94	513.61	9.98095	7.49687	5.99275	1.16746	0.8769	0.700965	0.116969		89.386	111.612	22.2263	0	1	1	95.5	0.001	0.999
193	4391	0.266677	1.39848	1.09255	0.0397754	3.52429	3.28104	1.51328	6.89225	4.2861	1.78574	4.15256	0.133335	0	0.0866285	0.568287	0.963835	0.996532	0.941005	0.506913	1637.59	49848.1	60210.2	1947.6	8590.91	54559.8	63847.7	2442.58	6953.31	4711.74	3637.47	494.978	14.0477	9.5191	7.34876	1.58354	1.07305	0.828392	0.112726		88.3358	109.297	20.9616	0	1	1	96	0.001	0.999
194	4391	0.265109	1.37526	1.28232	0.0317054	3.3581	3.32637	1.55476	4.92547	4.0543	1.78487	4.9573	0.0944374	0	0.104824	0.558424	0.916324	0.967608	0.966027	0.487239	1600.93	44067.5	56223	1992.74	9535.98	50946.7	62371.5	2429.76	7935.05	6879.17	6148.49	437.012	18.1575	15.7414	14.0694	1.80712	1.56665	1.40025	0.0995246		90.4004	108.498	18.0978	0	1	1	96.5	0.001	0.999
195	4391	0.265269	0.254238	1.33076	0.0250636	3.67571	2.93398	1.27573	2.7103	3.55748	2.0851	4.2939	0.116012	0	0.086009	0.574291	0.964789	0.996585	0.950797	0.492377	296.136	36366.1	47194.1	1925.4	1809.72	37714.2	47596.7	2387.56	1513.59	1348.08	402.611	462.163	3.27501	2.91689	0.871144	0.344702	0.307009	0.0916899	0.105252		87.6302	108.336	20.7058	0	1	1	97	0.001	0.999
196	4391	0.27895	2.72177	0.926746	0.0342462	3.27216	3.03288	1.57088	5.76968	4.30714	1.67874	4.60509	0.153645	0	0.0597071	0.568447	0.96294	0.996069	0.932749	0.515548	3333.81	47845	59339.6	1930.84	14818.9	57414	67336.8	2429.92	11485.1	9569	7997.29	499.078	23.0126	19.1734	16.0241	2.6156	2.17923	1.82129	0.113659		87.1861	107.302	20.1163	0	1	1	97.5	0.001	0.999
197	4391	0.275819	0.695448	0.990014	0.0253712	4.92372	3.0696	1.34589	4.59175	4.31824	1.79605	4.67463	0.134548	0	0.079582	0.555448	0.897524	0.992936	0.95055	0.496018	842.272	45459.6	56860.9	1990.78	3942.97	47896.2	57833.8	2497.5	3100.69	2436.58	972.942	506.719	6.11916	4.80854	1.92008	0.706147	0.554903	0.221576	0.115399		90.4837	112.857	22.3737	0	1	1	98	0.001	0.999
198	4391	0.273008	0.803524	0.853805	0.0217651	4.07029	3.00874	1.44268	5.12282	3.61112	1.77274	5.04005	0.146285	0	0.138589	0.556331	0.951254	0.974444	0.957528	0.474571	963.249	43452.3	55764.4	2016.71	4052.5	45886.6	58342.4	2401	3089.25	2434.27	2578.03	384.294	8.03877	6.3344	6.70847	0.703542	0.554378	0.587116	0.0875186		91.6372	108.437	16.8002	0	1	1	98.5	0.001	0.999
199	4391	0.282018	4.2296	1.10013	0.0291892	4.3703	3.4005	1.34123	7.9449	4.33976	1.85954	4.45427	0.0631772	0	0.0929531	0.563142	0.936661	0.99507	0.946401	0.454466	5237.68	57588.8	68603.1	1969.79	26211.5	76980.3	87610.2	2300.68	20973.8	19391.5	19007.1	330.897	63.3847	58.6029	57.4412	4.77655	4.4162	4.32866	0.0753581		88.5265	98.8216	10.2951	0	1	1	99	0.001	0.999
200	4391	0.297032	0.75853	0.92858	0.0280256	3.96383	3.16807	1.47669	3.63512	4.11042	1.7639	3.66375	0.109259	0	0.0965392	0.568185	0.940728	0.974432	0.948304	0.464313	989.326	41257.7	50398.4	1953.91	4175.5	44210.2	53009.3	2299.56	3186.17	2952.57	2610.98	345.655	9.21779	8.54195	7.55372	0.725614	0.672413	0.594621	0.0787189		88.7706	103.789	15.0182	0	1	1	99.5	0.001	0.999
201	4391	0.281116	0.794867	0.891167	0.0274312	4.13068	2.87754	1.21635	3.74763	3.26186	1.89744	3.3278	0.0865559	0	0.103748	0.558803	0.894973	0.993266	0.948892	0.509358	981.167	38945.4	47110.8	1990.87	4187.32	41813.3	48804.5	2580.88	3206.15	2867.92	1693.63	590.005	5.43411	4.86084	2.87053	0.730164	0.653136	0.385705	0.134367		90.4562	116.599	26.1432	0	1	1	100	0.001	0.999
202	4391	0.286029	0.971603	0.927916	0.0239574	2.52335	3.04962	1.22535	7.89783	4.47888	1.56332	3.27819	0.127978	0	0.129203	0.567089	0.950097	0.96787	0.959057	0.497397	1220.29	48630.2	56793.2	1977.03	5281.27	49361.2	57154.3	2454.38	4060.99	730.951	361.057	477.341	8.50751	1.5313	0.756393	0.924843	0.166466	0.0822267	0.108709		89.7715	110.588	20.817	0	1	1	100.5	0.001	0.999
203	4391	0.30352	4.75765	1.42728	0.0265366	4.67848	3.10349	1.4473	4.12086	3.72717	1.87397	4.03128	0.148942	0	0.124199	0.563495	0.94523	0.988818	0.956204	0.479357	6340.78	48420.1	58394.7	1985.95	36712.2	78659.2	88265.3	2425.66	30371.4	30239.1	29870.7	439.713	69.0711	68.7702	67.9322	6.91675	6.88661	6.8027	0.10014		89.0114	102.123	13.1112	0	1	1	101	0.001	0.999
204	4391	0.274651	1.04208	0.990274	0.0260813	3.77155	3.00669	1.54544	6.37356	3.86054	1.70767	4.24956	0.157667	0	0.0781014	0.563217	0.952963	0.977545	0.960365	0.45831	1256.74	46986.9	57496.4	1961.27	5907.36	50710.8	61049.8	2230.91	4650.62	3723.84	3553.35	269.638	17.2477	13.8105	13.1783	1.05912	0.848062	0.809236	0.0614069		89.0453	100.268	11.2222	0	1	1	101.5	0.001	0.999
205	4391	0.278443	1.03161	1.08804	0.0268283	4.50834	2.91978	1.29305	8.1455	4.78355	1.7198	4.46291	0.121766	0	0.0872399	0.565985	0.944866	0.998166	0.952689	0.514665	1261.28	54290.6	65382	1956.31	6311.37	56088.3	65774.5	2511.06	5050.09	1797.69	392.443	554.752	9.10332	3.24053	0.70742	1.1501	0.409404	0.0893743	0.126338		88.8183	112.936	24.1176	0	1	1	102	0.001	0.999
206	4391	0.257954	0.926401	0.743967	0.0350525	3.36066	2.79421	1.33364	3.81331	4.16885	1.86952	4.60295	0.100353	0	0.0894785	0.556532	0.938732	0.972127	0.949074	0.486833	1049.31	39846.6	51094.9	1991.69	4218.23	42191.6	52842.6	2368.46	3168.92	2345.03	1747.63	376.766	8.41083	6.2241	4.6385	0.721685	0.534054	0.398003	0.0858042		90.478	106.917	16.4392	0	1	1	102.5	0.001	0.999
207	4391	0.268199	0.294046	1.1037	0.0339697	2.90096	3.10524	1.45688	5.95848	4.76488	1.99189	5.44803	0.134889	0	0.105599	0.559227	0.950645	0.976054	0.951264	0.504509	346.287	46056.4	59434.4	1990.36	1815.19	45181.8	57717.8	2449.82	1468.91	-874.696	-1716.67	459.46	3.19703	-1.90375	-3.73628	0.334527	-0.199202	-0.390953	0.104637		90.5775	111.17	20.5928	0	1	1	103	0.001	0.999
208	4391	0.293152	3.48584	1.00256	0.0278006	5.78695	2.9973	1.51823	3.90154	4.70638	1.45852	3.78169	0.119556	0	0.124233	0.580364	0.916849	0.978441	0.963601	0.467035	4487.08	49449.1	59086.3	1930.3	20258.2	65393.4	74392.5	2410.05	15771.1	15944.3	15306.2	479.748	32.8737	33.2348	31.9046	3.59169	3.63114	3.48581	0.109257		86.8989	105.159	18.2598	0	1	1	103.5	0.001	0.999
209	4391	0.275759	0.737702	0.994931	0.0267036	4.62261	3.2838	1.38213	5.1357	3.99582	1.69683	4.66418	0.083906	0	0.0856544	0.566512	0.948571	0.989967	0.95328	0.487427	893.252	45641.3	57243.7	1953.48	4202.58	48343.4	59057.4	2383.44	3309.33	2702.12	1813.71	429.965	7.69675	6.28452	4.21828	0.753662	0.615378	0.413052	0.0979196		88.7729	107.603	18.8303	0	1	1	104	0.001	0.999
210	4391	0.284031	1.03803	0.892953	0.0286326	4.10503	3.1537	1.35602	7.38826	4.09841	1.98576	5.87221	0.106481	0	0.137812	0.574426	0.978157	0.989539	0.945266	0.490378	1294.62	51205.6	66017.1	1958.77	5495.22	53198.1	67550.8	2439.09	4200.6	1992.49	1533.69	480.324	8.74534	4.14822	3.19303	0.956638	0.453767	0.349281	0.109388		88.9226	109.844	20.921	0	1	1	104.5	0	1
211	4391	0.302324	0.124819	0.96238	0.0364412	3.17996	3.1166	1.44842	7.2304	4.14725	1.65132	5.48752	0.108171	0	0.141706	0.576803	0.899051	0.983798	0.919623	0.539555	165.698	47325.9	61224.3	1953.84	713.132	44129.3	55502	2690.95	547.434	-3196.59	-5722.32	737.12	0.742666	-4.3366	-7.76308	0.124672	-0.727987	-1.30319	0.167871		88.955	122.404	33.4494	0	1	1	105	0	1
212	4391	0.26538	1.74171	1.2223	0.04126	4.06605	2.68897	1.57748	3.58692	4.22497	1.91224	4.26812	0.0784011	0	0.0905525	0.555149	0.97484	0.9686	0.961556	0.480238	2029.58	42140	52544.2	1997.2	11693	51466.5	61893.2	2282.97	9663.47	9326.5	9348.95	285.773	33.8152	32.6361	32.7146	2.20074	2.124	2.12912	0.0650815		90.5056	101.321	10.8155	0	1	1	105.5	0	1
213	4391	0.278024	0.306814	0.808993	0.0258616	3.77384	3.01976	1.3945	4.84986	4.44065	2.17113	3.24207	0.0787645	0	0.0881877	0.565501	0.955385	0.961292	0.924881	0.490176	374.56	44486.6	52537	1958.61	1499.29	44528.1	52098	2320.94	1124.73	41.5177	-438.992	362.333	3.10415	0.114585	-1.21157	0.256145	0.00945519	-0.0999755	0.0825171		89.125	105.372	16.2473	0	1	1	106	0	1
214	4391	0.295485	4.57766	1.04158	0.0283163	3.98735	2.91507	1.26968	6.01522	3.96223	1.47056	4.22098	0.132463	0	0.126311	0.552939	0.977143	0.992158	0.908992	0.517193	5939.38	49906.1	60154.5	2021.77	27444.7	70017.7	79603.6	2503.95	21505.3	20111.6	19449.2	482.181	44.6002	41.7096	40.3358	4.8976	4.58018	4.42932	0.109811		90.7343	107.799	17.0646	0	1	1	106.5	0	1
215	4391	0.317479	2.10661	0.83172	0.03525	4.03278	2.94096	1.41569	7.0885	4.72488	2.10242	5.79749	0.0889806	0	0.0682139	0.555506	0.905204	0.988905	0.944101	0.476884	2936.71	53288.1	67429.4	1985.03	10956.3	59123.8	71900.4	2388.57	8019.57	5835.76	4470.94	403.54	19.8731	14.4614	11.0793	1.82636	1.32903	1.0182	0.0919015		89.7446	106.299	16.5539	0	1	1	107	0	1
216	4391	0.276711	0.939861	1.14047	0.0267885	4.2562	3.29859	1.48125	5.251	3.6721	1.68719	4.0405	0.104123	0	0.0823783	0.571488	0.910725	0.971898	0.952305	0.501297	1141.97	44949.5	55088.8	1933.31	5959.18	48977.8	57803.8	2456.69	4817.21	4028.24	2715.01	523.381	9.20402	7.69657	5.18745	1.09706	0.917385	0.618313	0.119194		87.7979	110.54	22.7417	0	1	1	107.5	0	1
217	4391	0.288863	1.1143	0.901635	0.026142	4.34296	3.11168	1.50646	5.77138	4.31489	2.17975	5.11354	0.156928	0	0.13109	0.553498	0.959857	0.972421	0.949546	0.524669	1413.37	48971.7	61399.7	2022.18	5952.87	51879.7	63637.4	2544.84	4539.5	2908.01	2237.68	522.66	8.68538	5.56387	4.28134	1.03382	0.662266	0.509607	0.11903		91.7838	114.556	22.7721	0	1	1	108	0	1
218	4391	0.279515	1.08336	0.716663	0.0276271	3.66886	2.62802	1.46741	3.94587	4.81639	1.39225	3.26495	0.0778815	0	0.0820897	0.562336	0.937297	0.99429	0.960117	0.500878	1329.66	41409.5	49471.4	1966.72	4870.27	43814	51010.2	2457.89	3540.61	2404.5	1538.8	491.167	7.20856	4.89548	3.13295	0.806332	0.547597	0.350444	0.111858		89.2768	110.842	21.5652	0	1	1	108.5	0	1
219	4391	0.274619	0.288454	0.952569	0.0448824	4.49386	2.9321	1.27211	6.23507	4.3731	1.68888	4.25386	0.127215	0	0.0849495	0.560404	0.961521	0.962409	0.959612	0.47673	347.833	47548.1	58015.7	1975.33	1611.21	47809.2	58123.5	2269.13	1263.38	261.127	107.855	293.803	4.30007	0.888782	0.3671	0.287719	0.0594687	0.0245628	0.0669103		89.8926	102.987	13.0943	0	1	1	109	0	1
220	4391	0.28039	0.619833	0.670327	0.0312857	4.05841	3.06545	1.46786	2.97805	3.36913	2.07634	4.29362	0.115633	0	0.0990296	0.561617	0.906447	0.981025	0.95394	0.48801	763.134	38368.8	48957.1	1978.53	2672.7	40412.8	49990.7	2459.89	1909.57	2044.04	1033.63	481.362	3.96701	4.24636	2.14731	0.434883	0.465506	0.235398	0.109625		89.9435	111.434	21.4901	0	1	1	109.5	0	1
221	4391	0.297622	0.516073	1.49023	0.0262153	3.98027	3.36804	1.407	6.53445	4.41245	1.66914	3.07741	0.0740292	0	0.101352	0.567464	0.921427	0.960654	0.9569	0.500662	674.436	48691.6	56359.7	1959.31	4110.82	50308.1	57270.7	2445.83	3436.38	1616.57	911.061	486.517	7.06323	3.32275	1.87262	0.782597	0.368156	0.207484	0.110799		89.0886	110.466	21.3772	0	1	1	110	0	1
222	4391	0.277039	0.732714	0.584241	0.0247308	4.18614	2.98762	1.50615	6.00332	3.77841	2.07625	3.18582	0.127927	0	0.0821821	0.563295	0.951702	0.977735	0.953908	0.484116	891.329	47036.8	54916.7	1963.25	2850.6	47860.7	55282.6	2336	1959.27	823.92	365.91	372.75	5.25626	2.21038	0.98165	0.446202	0.187638	0.0833318	0.0848896		89.2187	105.75	16.5317	0	1	1	110.5	0	1
223	4391	0.304042	0.0733857	1.20214	0.0223498	3.34777	3.03379	1.38936	4.69617	4.41598	1.70101	4.39272	0.113614	0	0.0985453	0.554755	0.966306	0.960331	0.95294	0.490059	97.9736	41763.3	52463.7	2002.46	492.548	41238.3	51819.8	2330.12	394.575	-525.076	-643.852	327.661	1.20422	-1.6025	-1.965	0.0898598	-0.11958	-0.14663	0.0746209		91.1851	106.019	14.8343	0	1	1	111	0	1
224	4391	0.275865	0.636802	1.3639	0.0205261	4.22258	3.54959	1.3096	5.05049	4.13296	1.93044	4.06092	0.100783	0	0.0734456	0.573913	0.945408	0.995489	0.957495	0.481887	771.372	45927.6	56161.3	1918.62	4642.49	48936	58196	2358.79	3871.12	3008.43	2034.68	440.164	8.79473	6.8348	4.62254	0.881604	0.685135	0.463374	0.100242		87.2132	106.38	19.1668	0	1	1	111.5	0	1
225	4391	0.289184	0.355378	0.731133	0.0255128	4.2232	2.83524	1.40142	6.29527	4.09945	1.97059	3.28433	0.089997	0	0.103503	0.561359	0.9654	0.984034	0.951322	0.48749	451.262	47229.2	55324.8	1981.85	1631.98	46951.7	54734.2	2375.93	1180.72	-277.469	-590.62	394.083	2.99612	-0.704089	-1.49872	0.268895	-0.0631905	-0.134507	0.0897478		90.1658	107.846	17.6807	0	1	1	112	0	1
226	4391	0.303016	0.92568	1.09294	0.0245112	4.35471	3.0727	1.52928	5.7008	4.10185	1.51296	4.29598	0.100416	0	0.0601345	0.551641	0.940398	0.941328	0.952775	0.472533	1231.66	46453.3	56859.2	1996.02	5773.71	50552.2	60810.5	2202.76	4542.06	4098.95	3951.32	206.749	21.9689	19.8257	19.1117	1.0344	0.933489	0.899867	0.0470847		90.6335	99.016	8.38254	0	1	1	112.5	0	1
227	4391	0.273046	1.07215	0.645372	0.0350772	4.28319	3.01224	1.32795	5.76148	4.74961	1.5371	3.72914	0.119963	0	0.0840472	0.554991	0.92106	0.982199	0.948174	0.481205	1285.45	47650.2	56738	1994.62	4488.88	49561.6	57985	2388.29	3203.43	1911.4	1246.97	393.664	8.13748	4.85541	3.16762	0.729545	0.435299	0.283984	0.0896524		90.5578	107.759	17.2009	0	1	1	113	0	1
228	4391	0.275995	1.67213	1.29624	0.0264921	4.28382	3.20028	1.49537	3.83997	4.1594	1.92462	4.56148	0.116352	0	0.0705747	0.559659	0.886752	0.996947	0.940021	0.484359	2026.45	44027.4	55237.1	1970.51	11738.4	53306.2	62950.2	2467.38	9711.96	9278.74	7713.09	496.862	19.5466	18.6747	15.5236	2.21179	2.11313	1.75657	0.113155		89.2909	109.71	20.4191	0	1	1	113.5	0	1
229	4391	0.308969	0.175182	0.834276	0.0254979	3.226	3.33366	1.29191	7.45783	3.624	1.83929	4.92849	0.104483	0	0.0792927	0.571938	0.935116	0.899035	0.948307	0.480396	237.666	47453.9	59831.2	1929.71	899.024	46841.4	58955.1	2192.94	661.358	-612.554	-876.145	263.223	2.51254	-2.32713	-3.32853	0.150617	-0.139502	-0.199532	0.059946		87.8399	99.6785	11.8386	0	1	1	114	0	1
230	4391	0.274281	1.11913	1.05068	0.0264614	4.18046	2.46813	1.45445	6.22968	4.03971	1.86734	4.01448	0.10305	0	0.108742	0.564027	0.931008	0.964027	0.949721	0.50047	1347.84	46926.9	56869.3	1975.5	6641.01	50397.7	59592.8	2446.07	5293.17	3470.82	2723.54	470.566	11.2485	7.37583	5.7878	1.20546	0.790439	0.620256	0.107166		89.6727	109.9	20.2277	0	1	1	114.5	0	1
231	4391	0.272319	1.3631	0.871	0.0262073	3.92531	3.10134	1.46956	6.75859	3.70955	1.77868	3.68351	0.106158	0	0.0602363	0.556228	0.944009	0.989825	0.93605	0.488849	1629.93	48245	57241.6	1978.35	7000.04	52272.1	60476.8	2348.7	5370.11	4027.13	3235.2	370.356	14.4999	10.8737	8.73538	1.22298	0.917132	0.736779	0.0843443		89.738	105.384	15.6459	0	1	1	115	0	1
232	4391	0.280597	2.41023	0.931204	0.0265804	3.63417	3.56775	1.47017	5.96975	3.89091	1.65376	4.96432	0.109217	0	0.0811991	0.563402	0.938188	0.991883	0.960046	0.500951	2969.65	48222.1	60503.3	1962.31	13106.2	57001	67998	2450.37	10136.5	8778.83	7494.65	488.054	20.7693	17.9874	15.3562	2.30848	1.99928	1.70682	0.111149		88.7026	108.624	19.9213	0	1	1	115.5	0	1
233	4391	0.263984	1.50183	1.41513	0.0267677	3.69811	2.95726	1.44232	6.12061	3.45337	1.88207	3.69893	0.0903332	0	0.12016	0.564322	0.918489	0.978683	0.941594	0.494912	1740.85	45615.5	54781.2	1980.94	11249.6	53527.3	61877.3	2487.3	9508.71	7911.84	7096.11	506.358	18.7786	15.625	14.014	2.1655	1.80183	1.61606	0.115317		89.8307	110.729	20.898	0	1	1	116	0	1
234	4391	0.266156	2.99372	0.846903	0.0351635	4.60201	3.15827	1.38535	4.36901	4.49279	1.40893	4.15941	0.119898	0	0.128488	0.56377	0.962621	0.994961	0.944697	0.448298	3498.73	46658.3	56954.9	1987.44	15093.9	58036.4	68536.3	2299.05	11595.2	11378.2	11581.3	311.606	37.211	36.5146	37.1666	2.64066	2.59125	2.63751	0.0709647		89.7267	101.279	11.5523	0	1	1	116.5	0	1
235	4391	0.296882	0.2327	1.29321	0.0315303	3.80884	3.20371	1.34269	5.59294	3.09905	1.95765	3.47287	0.0662611	0	0.0789852	0.558621	0.951278	0.994657	0.965969	0.497392	303.349	42688.4	51207	1978.76	1656.95	43067.2	50879.8	2418.59	1353.6	378.834	-327.268	439.834	3.07754	0.861312	-0.744071	0.308268	0.0862752	-0.0745314	0.100167		90.0587	109.784	19.7252	0	1	1	117	0	1
236	4391	0.293516	0.46009	1.17682	0.0292403	4.49738	3.17972	1.68169	7.53015	4.13054	1.61603	4.93482	0.0986552	0	0.0841418	0.558152	0.936924	0.968191	0.940579	0.504491	592.977	51363.1	63457.6	1983.12	3029.52	52168.6	63225.6	2416.28	2436.54	805.466	-232.01	433.151	5.62514	1.85955	-0.535632	0.554894	0.183436	-0.0528376	0.0986453		90.1917	109.366	19.1742	0	1	1	117.5	0	1
237	4391	0.258338	1.46896	0.780907	0.0350348	3.61661	3.07404	1.48732	4.85641	4.63214	1.88847	4.67413	0.107163	0	0.0633917	0.567066	0.954606	0.992284	0.950893	0.469177	1666.33	45688.8	57327.3	1938.35	6929.31	49941.3	60878.9	2266.54	5262.98	4252.5	3551.66	328.194	16.0362	12.9573	10.8218	1.19858	0.968459	0.808849	0.0747425		87.9079	101.658	13.7499	0	1	1	118	0	1
238	4391	0.286959	2.74363	1.29057	0.0387103	3.98998	3.09885	1.70744	4.98836	4.11069	2.2599	4.09713	0.150379	0	0.140688	0.559414	0.956674	0.993278	0.935257	0.485901	3457.08	48557.7	58621.8	2008.02	19471.3	63572	73332.7	2458.14	16014.3	15014.3	14710.9	450.122	35.5776	33.3561	32.6819	3.64706	3.41934	3.35023	0.10251		90.6735	107.528	16.855	0	1	1	118.5	0	1
239	4391	0.288661	0.494748	1.11463	0.028307	4.16415	3.238	1.50092	6.85852	4.89956	2.23292	4.53965	0.0793153	0	0.0944093	0.557276	0.970543	0.97131	0.946142	0.493035	627.099	52123.1	63231.7	1991.49	3110.06	52890.1	63671.7	2344.98	2482.96	766.981	440.063	353.489	7.02416	2.16975	1.24491	0.565466	0.174671	0.100219	0.080503		90.5649	106.1	15.5351	0	1	1	119	0	1
240	4391	0.286624	0.38116	0.923952	0.0315123	4.28082	3.18653	1.3336	6.2224	3.96561	1.80224	4.19123	0.0988433	0	0.117436	0.562646	0.962351	0.949513	0.944005	0.505107	479.715	47042.3	57397	1985.03	2078.85	47419.6	57429.3	2400.76	1599.14	377.369	32.3119	415.727	3.8466	0.907731	0.0777239	0.364185	0.0859414	0.00735868	0.0946772		90.3043	108.876	18.5712	0	1	1	119.5	0	1
241	4391	0.297636	0.352674	0.897838	0.0277211	3.67722	2.92347	1.52417	4.78983	4.02611	1.79638	4.34148	0.10772	0	0.0885817	0.552921	0.940306	0.988849	0.948357	0.466534	460.917	42335.5	52876.1	2004.29	1894.23	43055.4	53288.7	2320.79	1433.31	719.836	412.58	316.499	4.52866	2.27437	1.30358	0.326421	0.163934	0.0939604	0.0720789		91.186	105.275	14.0894	0	1	1	120	0	1
242	4391	0.305594	4.03273	0.993513	0.0307677	3.75215	3.46329	1.47793	4.08745	3.98531	1.81661	2.76038	0.122152	0	0.126796	0.556881	0.955323	0.989392	0.957228	0.490291	5411.36	46731.4	53481.3	2009.07	23549	64422	70942.7	2456.66	18137.7	17690.6	17461.4	447.583	40.5236	39.5248	39.0126	4.13065	4.02884	3.97663	0.101932		90.2763	106.532	16.2557	0	1	1	120.5	0	1
243	4391	0.284153	0.422797	1.28315	0.0345751	3.71557	2.60213	1.4125	6.69725	4.28625	1.97521	3.88223	0.124649	0	0.0760867	0.552799	0.971309	0.948494	0.955431	0.459471	527.529	47280.3	56703.8	1998.94	2973.89	49050.1	58842	2141.75	2446.36	1769.8	2138.18	142.812	17.1299	12.3925	14.972	0.557131	0.403052	0.486947	0.0325238		90.9269	96.8745	5.94763	0	1	1	121	0	1
244	4391	0.298372	0.76105	1.21738	0.0293186	3.49334	3.5953	1.62552	5.47184	4.02447	1.84716	4.67778	0.0888737	0	0.0824218	0.555929	0.918993	0.993643	0.943942	0.483057	997.091	45789.8	57208.7	1990.4	5163.27	48897.9	59298.1	2416.71	4166.18	3108.1	2089.37	426.307	9.77272	7.29076	4.9011	0.9488	0.707835	0.475831	0.0970865		90.4311	108.9	18.4685	0	1	1	121.5	0	1
245	4391	0.309525	1.06717	0.967618	0.0330169	3.1737	3.19114	1.3088	5.32392	4.35956	1.81041	3.95517	0.102305	0	0.143285	0.565461	0.978441	0.98493	0.924558	0.474076	1450.42	44570.2	54390.6	1990.43	6139.36	48004.8	57834.4	2369.05	4688.94	3434.6	3443.75	378.616	12.3844	9.07146	9.09563	1.06785	0.782191	0.784275	0.0862255		90.3292	106.506	16.1772	0	1	1	122	0	1
246	4391	0.283711	3.69949	0.936756	0.0311326	3.52484	3.37092	1.41321	4.3884	3.68469	1.99109	4.06045	0.0885654	0	0.113751	0.568577	0.92642	0.995608	0.957489	0.492651	4608.72	45576.4	55713.8	1962.88	20331.5	60426.9	69602.8	2497.16	15722.8	14850.5	13889	534.281	29.428	27.7952	25.9957	3.58069	3.38203	3.16306	0.121676		88.3553	109.11	20.7546	0	1	1	122.5	0	1
247	4391	0.292589	1.71071	1.07509	0.0192602	3.93955	2.81525	1.51038	7.80711	3.97107	1.91356	4.5341	0.157715	0	0.0977564	0.555204	0.948541	0.950962	0.957353	0.481998	2197.85	51847	62900.7	2000.49	10418.3	58444.4	69396.8	2312.21	8220.48	6597.43	6496.16	311.723	26.3711	21.1644	20.8396	1.87212	1.50249	1.47943	0.0709913		90.6173	102.943	12.3261	0	1	1	123	0	1
248	4391	0.275486	1.06721	1.18953	0.0278877	3.59883	2.96275	1.37448	6.70801	4.24453	1.77906	4.85079	0.083153	0	0.0553592	0.557428	0.986392	0.997121	0.960771	0.479269	1290.96	47945.8	59818.9	1971.25	6995.93	52383.5	63825.7	2242.04	5704.97	4437.73	4006.83	270.78	21.0686	16.3887	14.7973	1.29924	1.01064	0.912509	0.0616671		89.4921	100.526	11.0342	0	1	1	123.5	0	1
249	4391	0.317406	0.636548	0.867791	0.0332976	4.29381	3.36971	1.46066	6.18004	3.81504	1.50183	3.80585	0.075913	0	0.0897662	0.553924	0.927874	0.968994	0.962592	0.51386	887.176	46806.4	56063.3	2001.23	3405.79	48223.4	56611.7	2482.78	2518.62	1416.98	548.393	481.553	5.23019	2.94251	1.1388	0.573586	0.3227	0.12489	0.109668		90.9494	112.31	21.3601	0	1	1	124	0	1
250	4391	0.282091	1.01993	0.967407	0.0326193	3.34265	3.11531	1.453	7.2932	4.47163	1.6364	3.59979	0.16584	0	0.0858035	0.569968	0.979219	0.974863	0.956056	0.503977	1263.35	49866.7	58876	1940.99	5742.01	52047.7	60456.2	2366.74	4478.65	2181.03	1580.25	425.749	10.5195	5.12282	3.71169	1.01996	0.496705	0.359883	0.0969594		88.1201	106.492	18.3719	0	1	1	124.5	0	1
251	4391	0.318587	5.71527	0.911299	0.0259118	3.72315	3.0152	1.39907	6.77579	3.61957	2.35841	3.98681	0.0766498	0	0.0873882	0.57734	0.946707	0.985709	0.963607	0.483277	7995.17	55349.8	65456.8	1915.25	31515.2	76812.6	86079.6	2369.55	23520	21462.8	20622.8	454.298	51.7722	47.2438	45.3949	5.35641	4.8879	4.69661	0.103461		85.4146	100.75	15.3358	0	1	1	125	0	1
252	4391	0.309757	1.28994	1.17644	0.0389551	3.95282	3.23544	1.44557	6.5463	3.85439	1.96894	3.52199	0.100592	0	0.0966614	0.569555	0.957294	0.989903	0.944965	0.455308	1754.5	49039.5	57847.7	1949.13	8638.62	54836	63445.3	2264.23	6884.12	5796.42	5597.54	315.102	21.8473	18.3954	17.7642	1.56778	1.32007	1.27477	0.0717608		88.3788	101.163	12.7844	0	1	1	125.5	0	1
253	4391	0.25358	0.790343	0.810707	0.0158584	4.20771	3.07787	1.34526	3.30287	3.57991	1.70181	4.74286	0.127923	0	0.0753841	0.554418	0.972286	0.9622	0.958627	0.481663	880.023	38978.5	50524.8	1992.58	3748.53	41910.9	53379	2248.99	2868.51	2932.39	2854.2	256.415	11.187	11.4361	11.1312	0.65327	0.667818	0.650012	0.0583956		90.5569	101.583	11.0258	0	1	1	126	0	1
254	4391	0.279306	1.51189	1.05234	0.0282432	3.42377	2.83928	1.51233	4.02908	3.85275	1.66107	3.79981	0.113326	0	0.0555749	0.559758	0.951773	0.96878	0.954091	0.506937	1854.23	40567.3	49906.9	1962.27	9027.89	47060.9	55505.1	2357.18	7173.65	6493.65	5598.27	394.912	18.1652	16.4433	14.176	1.63372	1.47885	1.27494	0.0899367		88.9545	105.308	16.3536	0	1	1	126.5	0	1
255	4391	0.247812	0.652646	0.975019	0.0303332	3.37927	2.96927	1.5224	2.35208	5.21571	1.81725	3.59417	0.108261	0	0.106577	0.563852	0.979623	0.988385	0.964796	0.476841	710.173	39197.7	48096.4	1974.89	3591.28	41601.3	50430.9	2333.24	2881.11	2403.54	2334.43	358.356	8.0398	6.70713	6.51427	0.656139	0.547378	0.531639	0.0816114		89.7899	105.456	15.6661	0	1	1	127	0	1
256	4391	0.282881	1.84142	1.07635	0.0383208	4.80626	3.47427	1.3671	4.33647	3.80543	1.68007	4.0763	0.163032	0	0.0606218	0.574432	0.953607	0.971228	0.949323	0.500164	2287.29	45494.1	55775.9	1908.29	11300.2	54442.4	63630.1	2340.74	9012.92	8948.27	7854.25	432.444	20.8418	20.6923	18.1624	2.05259	2.03787	1.78871	0.0984843		86.3976	104.042	17.6443	0	1	1	127.5	0	1
257	4391	0.285416	3.33324	1.21311	0.034505	4.09644	3.46358	1.34833	6.42597	3.8673	1.90494	3.95815	0.0980234	0	0.105115	0.573703	0.924549	0.985366	0.939481	0.501495	4177.42	51604.7	61575.7	1939.91	22437.8	68135.3	76896.2	2490.87	18260.4	16530.7	15320.5	550.964	33.1427	30.0032	27.8067	4.1586	3.76467	3.48907	0.125476		87.407	108.344	20.9365	0	1	1	128	0	1
258	4391	0.277052	1.76281	0.871982	0.0232849	3.59338	2.82646	1.45629	5.73771	4.16822	2.39409	4.37704	0.0945557	0	0.114302	0.583723	0.944858	0.993517	0.96687	0.496958	2144.52	47938.2	59157.1	1911.91	9074.35	52368.3	62455.4	2486.69	6929.83	4430.15	3298.38	574.773	12.0566	7.70765	5.73858	1.57819	1.00892	0.751168	0.130898		86.5949	111.196	24.6014	0	1	1	128.5	0	1
259	4391	0.285721	2.82582	1.53302	0.0312585	3.24698	3.11657	1.3817	5.9418	3.47211	1.46946	4.79492	0.0705277	0	0.109714	0.553522	0.946754	0.982578	0.94714	0.511523	3545.28	45191.5	56845.7	2012.05	22955.1	63162.6	73971.8	2498.95	19409.8	17971.1	17126.1	486.892	39.8648	36.9097	35.1743	4.42037	4.0927	3.90028	0.110884		90.837	108.593	17.7565	0	1	1	129	0	1
260	4391	0.292613	1.1125	1.05414	0.0399056	4.22957	3.02119	1.40548	3.19046	3.96204	2.10385	5.13799	0.137091	0	0.111812	0.5609	0.977559	0.987975	0.939562	0.512776	1429.41	41218.7	53873.2	1987.89	6773.82	46373.4	58242.5	2469.74	5344.41	5154.69	4369.39	481.849	11.0915	10.6977	9.06796	1.21713	1.17392	0.995079	0.109736		90.2182	110.948	20.73	0	1	1	129.5	0	1
261	4391	0.289461	0.843434	1.01362	0.0216465	3.65067	3.04239	1.51949	6.34948	3.99308	1.90884	4.77796	0.107156	0	0.0694605	0.564864	0.91321	0.989514	0.955873	0.494278	1072.03	47256.9	59107.8	1950.25	4906.16	49116.8	59453.6	2444.16	3834.13	1859.81	345.827	493.912	7.76279	3.76547	0.700179	0.87318	0.42355	0.0787581	0.112483		88.5853	110.209	21.6234	0	1	1	130	0	1
262	4391	0.305061	2.36982	1.04513	0.0356516	4.08938	3.16915	1.63445	5.52057	3.71136	1.84912	3.61876	0.0970749	0	0.133662	0.548846	0.925779	0.994083	0.960755	0.501051	3174.43	47605.2	56326.4	2038.35	14420.9	57795.1	65992.7	2557.8	11246.5	10189.9	9666.32	519.446	21.6509	19.6168	18.6089	2.56125	2.32063	2.20139	0.118298		92.1194	113.218	21.0983	0	1	1	130.5	0	1
263	4391	0.267531	1.12377	0.896635	0.0172814	3.4901	3.23253	1.66437	4.64463	4.57817	1.44279	4.07439	0.0803213	0	0.0860981	0.561939	0.982663	0.991155	0.944853	0.466438	1320.13	43861.3	53914.7	1970.36	5829.82	47831.5	57819.8	2243.55	4509.69	3970.2	3905.12	273.195	16.5072	14.5325	14.2943	1.02703	0.904167	0.889346	0.062217		89.4447	100.861	11.4164	0	1	1	131	0	1
264	4391	0.290688	1.48995	0.828084	0.0341022	3.01288	2.9496	1.68392	3.61011	4.09268	1.95337	4.16904	0.106134	0	0.121405	0.568668	0.912984	0.992527	0.934417	0.503275	1901.79	40613.4	51023.6	1967.19	7542.55	45194.4	54307.2	2548.88	5640.76	4581.02	3283.65	581.685	9.69727	7.87544	5.64507	1.28462	1.04328	0.747814	0.132472		89.168	114.378	25.2098	0	1	1	131.5	0	1
265	4391	0.269125	1.56921	0.982569	0.0255786	4.20979	3.01851	1.74428	4.39287	4.97448	1.92429	3.94764	0.0841861	0	0.109556	0.579338	0.97421	0.942362	0.948132	0.48748	1854.38	47189.5	57231.8	1923.46	8800.94	53368.6	63174.8	2293.63	6946.55	6179.14	5943.01	370.165	18.7661	16.6929	16.055	1.582	1.40723	1.35345	0.0843009		87.1869	102.465	15.2782	0	1	1	132	0	1
266	4391	0.294354	1.45275	1.00885	0.0311907	3.63413	3.39851	1.64599	7.10114	4.6498	1.98649	5.71823	0.0849156	0	0.103493	0.564813	0.893895	0.983334	0.950239	0.48016	1877.69	52444.5	66626.2	1969.81	8512.11	56657.2	69417.9	2462.19	6634.41	4212.74	2791.69	492.378	13.4742	8.5559	5.6698	1.51091	0.959402	0.635775	0.112133		89.2929	110.209	20.9158	0	1	1	132.5	0	1
267	4391	0.277593	0.851417	1.00747	0.0272059	4.05567	3.00962	1.43269	5.21355	3.78071	1.71899	3.92462	0.0785412	0	0.108429	0.572474	0.930878	0.982907	0.933393	0.496738	1037.8	43965.6	53831	1946.28	4905.99	46798.1	55627.4	2461.84	3868.19	2832.53	1796.4	515.562	7.50287	5.49406	3.48436	0.880936	0.645075	0.409111	0.117413		88.4122	111.014	22.6017	0	1	1	133	0	1
268	4391	0.262777	1.71657	0.716194	0.0343838	3.85491	2.96408	1.45117	4.44843	4.3031	1.90415	3.89662	0.135699	0	0.0719171	0.57074	0.987766	0.979575	0.949315	0.471566	1980.67	44506.8	54272.2	1929.56	7638.11	49563.4	59097.4	2205.27	5657.44	5056.57	4825.15	275.711	20.5195	18.3401	17.5008	1.28842	1.15158	1.09887	0.06279		87.4358	98.7054	11.2696	0	1	1	133.5	0	1
269	4391	0.277106	3.90411	1.07782	0.0278537	3.13822	2.99507	1.33088	4.19639	4.29484	1.71344	3.43061	0.149699	0	0.104674	0.5673	0.953711	0.992931	0.945146	0.479889	4750.42	44555.6	53101.3	1961.85	23705	62440.8	70498.4	2382.42	18954.6	17885.2	17397.1	420.568	45.0689	42.5263	41.3656	4.31669	4.07315	3.96199	0.0957797		88.2759	103.115	14.8392	0	1	1	134	0	1
270	4391	0.264471	0.802749	0.664601	0.0343273	3.77862	3.02961	1.49787	4.30238	4.45043	1.73396	4.23301	0.16117	0	0.0951908	0.576081	0.953151	0.968306	0.941304	0.466688	932.226	43189.5	53897.2	1925.03	3395.86	44982.7	55276.1	2270.45	2463.63	1793.25	1378.96	345.424	7.13219	5.19143	3.99209	0.561064	0.408391	0.314043	0.0786664		87.4683	102.641	15.1722	0	1	1	134.5	0	1
271	4391	0.274019	0.843034	0.81283	0.0319828	4.57412	3.39275	1.38973	3.83548	4.37439	1.77207	5.37681	0.111184	0	0.0795746	0.565788	0.962132	0.975314	0.919398	0.498784	1014.35	43900.2	57258.2	1952.6	4141.65	46867.7	59170.4	2352.6	3127.3	2967.48	1912.2	400.002	7.8182	7.41867	4.78049	0.712206	0.67581	0.435483	0.0910959		88.7055	106.212	17.507	0	1	1	135	0	1
272	4391	0.261809	0.953199	0.93002	0.0352902	3.98844	3.10509	1.5833	8.79016	3.86765	1.80857	5.77249	0.0982215	0	0.100807	0.575711	0.920794	0.986576	0.958811	0.497023	1095.8	53691.7	68284.2	1930.08	5136.1	54566.9	67460	2484.42	4040.3	875.176	-824.209	554.342	7.28847	1.57877	-1.48682	0.920133	0.199311	-0.187704	0.126245		87.6612	111.99	24.3289	0	1	1	135.5	0	1
273	4391	0.281057	2.06117	0.879783	0.0244876	4.56739	3.13338	1.3239	5.57681	4.08447	1.8373	3.66509	0.0916586	0	0.083051	0.569691	0.945848	0.956843	0.954898	0.483857	2543.73	48463.1	57631.4	1940.32	10727.9	55792.7	64451.9	2306.7	8184.18	7329.57	6820.47	366.387	22.3375	20.005	18.6155	1.86385	1.66922	1.55328	0.0834404		87.7977	102.622	14.8242	0	1	1	136	0	1
274	4391	0.286586	1.22666	0.736624	0.0396075	3.05335	2.79854	1.40592	4.52959	3.91077	1.57342	4.94947	0.109271	0	0.115491	0.562915	0.932586	0.949081	0.959026	0.508281	1543.63	40319	52552.9	1983.05	5724.62	43258	54741.9	2456.94	4180.99	2939.02	2189	473.892	8.82266	6.20188	4.61919	0.952173	0.669329	0.498519	0.107923		89.9718	110.604	20.6325	0	1	1	136.5	0	1
275	4391	0.275934	1.36842	1.12134	0.0283312	3.98798	3.24075	1.33296	6.8243	4.00888	1.39135	5.77965	0.128844	0	0.0632166	0.551342	0.940955	0.95513	0.948161	0.469992	1658.01	48327.4	62319.7	1998.56	8566.06	54461.9	68199.9	2223.55	6908.05	6134.47	5880.21	224.993	30.7034	27.2652	26.1351	1.57323	1.39706	1.33915	0.0512395		90.6522	99.3269	8.67468	0	1	1	137	0	1
276	4391	0.250967	0.546989	1.2783	0.0317176	3.3235	2.80401	1.61985	5.84455	4.04555	2.55588	4.98322	0.121048	0	0.119223	0.559937	0.934801	0.945405	0.945689	0.472941	602.78	46176.6	58428.8	1995.07	3749.23	47874.7	60074.3	2326.48	3146.45	1698.11	1645.52	331.414	9.494	5.12383	4.96514	0.716567	0.386725	0.374748	0.0754758		90.7336	105.112	14.3786	0	1	1	137.5	0	1
277	4391	0.310142	0.835088	0.98928	0.0337129	4.64838	3.17022	1.48606	5.77226	4.95852	1.73708	4.67419	0.144481	0	0.116563	0.559972	0.951635	0.992227	0.948675	0.501835	1137.25	49932.9	61425.9	1993.56	4888.43	52205.9	62929	2487.32	3751.18	2273	1503.03	493.762	7.59715	4.60343	3.04403	0.854289	0.517649	0.342298	0.112449		90.5429	112.178	21.6354	0	1	1	138	0	1
278	4391	0.299988	0.438608	0.812247	0.0348484	3.47128	3.02759	1.63486	9.49862	4.05411	1.73514	5.6296	0.112555	0	0.117799	0.56291	0.982542	0.987679	0.940403	0.466231	577.755	53788.8	67703.6	1984.34	2209.2	53303.3	67436.5	2298.22	1631.45	-485.501	-267.164	313.879	5.19769	-1.54678	-0.851168	0.371543	-0.110567	-0.0608435	0.0714823		90.2507	104.176	13.9249	0	1	1	138.5	0	1
279	4391	0.305412	0.322465	1.2299	0.0336483	4.07059	3.06915	1.26344	4.94387	3.47316	1.62844	4.01529	0.0676393	0	0.0902991	0.546892	0.91505	0.991044	0.954661	0.479221	432.446	41376	51018.3	2026.78	2221.56	42580.9	51613.1	2420.35	1789.11	1204.94	594.836	393.571	4.54584	3.06155	1.51138	0.40745	0.274411	0.135467	0.0896313		92.2168	109.736	17.5188	0	1	1	139	0	1
280	4391	0.284434	2.60336	1.04108	0.0275223	3.7485	3.45739	1.49141	5.9459	4.35683	1.69973	4.54571	0.108032	0	0.0774179	0.578719	0.976904	0.959067	0.955309	0.489678	3251.47	49937.9	61489.2	1903.36	15467.1	60992.9	71929.2	2268.13	12215.6	11055	10440	364.767	33.4887	30.3071	28.6209	2.78196	2.51765	2.37758	0.0830716		85.9534	99.7858	13.8323	0	1	1	139.5	0	1
281	4391	0.285936	2.71073	1.00287	0.0254059	3.79542	2.73503	1.38861	4.90036	3.87907	1.62399	6.1273	0.120886	0	0.0785178	0.566345	0.969462	0.996045	0.9198	0.501317	3403.44	44541.2	59778.6	1949.93	15642.8	55772.4	69581.9	2389.59	12239.4	11231.3	9803.22	439.661	27.8383	25.5454	22.2972	2.78738	2.5578	2.23257	0.100128		88.0396	105.278	17.2381	0	1	1	140	0	1
282	4391	0.264432	0.93992	0.716906	0.0382794	3.41109	3.17387	1.30209	6.19799	4.35771	1.89947	3.73147	0.126347	0	0.126543	0.563875	0.94572	0.980952	0.945678	0.472351	1091.36	47022.5	56261.5	1986.01	4208.15	48433.6	57441.9	2384.49	3116.79	1411.1	1180.43	398.483	7.82163	3.54119	2.9623	0.709813	0.321363	0.268828	0.09075		90.2096	107.65	17.4402	0	1	1	140.5	0	1
283	4391	0.296802	0.211255	1.02547	0.0415697	3.13744	3.06993	1.40936	8.19051	4.0256	2.04272	5.54845	0.12812	0	0.0688032	0.548205	0.954076	0.97492	0.954947	0.497657	275.32	49824	63180.1	2012.96	1265.13	48587.8	61220.3	2353.75	989.809	-1236.19	-1959.77	340.794	2.90442	-3.62737	-5.75059	0.225418	-0.281527	-0.446314	0.0776119		91.6229	106.92	15.297	0	1	1	141	0	1
284	4391	0.268562	0.572758	1.07214	0.0274864	3.86114	2.9971	1.5438	5.62004	5.0483	1.57838	2.92119	0.110565	0	0.130408	0.547699	0.948752	0.996015	0.964282	0.491609	675.427	46870.9	53896.2	2040.68	3440.97	47975	54826.1	2493.1	2765.54	1104.09	929.806	452.424	6.11272	2.44039	2.05516	0.629821	0.251444	0.211753	0.103034		92.7945	112.772	19.9771	0	1	1	141.5	0	1
285	4391	0.267641	1.27625	1.02885	0.0387925	3.98836	3.25575	1.3133	6.04607	4.63857	1.79718	6.02596	0.128577	0	0.0969504	0.564378	0.962372	0.999591	0.953083	0.476635	1499.87	48904.4	63837.8	1967.63	7482.96	53424.6	67737.5	2357.79	5983.09	4520.25	3899.69	390.162	15.3349	11.5856	9.99506	1.36258	1.02944	0.88811	0.0888549		89.2794	105.688	16.4084	0	1	1	142	0	1
286	4391	0.278703	1.87901	0.962587	0.0290512	5.21063	3.36565	1.63344	5.49188	3.45838	2.10154	3.86616	0.120609	0	0.0734582	0.569926	0.921561	0.995795	0.932776	0.510181	2299.5	49501.6	59176.8	1933.57	10481.2	57246.3	65366.2	2500.59	8181.73	7744.79	6189.41	567.026	14.4292	13.6586	10.9156	1.86329	1.76379	1.40957	0.129134		87.5458	111.509	23.9634	0	1	1	142.5	0	1
287	4391	0.293398	2.35877	1.1614	0.0218006	3.92833	3.06842	1.44019	4.25279	3.81408	1.81476	6.17403	0.114347	0	0.0983109	0.562096	0.938489	0.986282	0.954652	0.488527	3038.82	43855.9	59094.5	1976.45	15293.6	55530.6	69740.5	2419.29	12254.8	11674.6	10646.1	442.844	27.673	26.3629	24.0403	2.79089	2.65877	2.42453	0.100853		89.3307	106.71	17.3796	0	1	1	143	0	1
288	4391	0.310868	2.24572	0.838703	0.0340527	3.27898	2.88577	1.5889	6.23582	4.48693	1.7999	5.00826	0.0814443	0	0.064952	0.567732	0.922172	0.990381	0.942381	0.514565	3065.46	49019.2	61504.4	1936.72	11671.7	54994.2	65478.1	2495.51	8606.22	5975	3973.71	558.783	15.4017	10.6929	7.11136	1.95997	1.36074	0.904966	0.127256		87.5152	111.007	23.4913	0	1	1	143.5	0	1
289	4391	0.297475	1.97019	1.0167	0.0295573	3.63589	3.16493	1.58154	3.88551	3.9541	1.33997	3.79301	0.0944943	0	0.122134	0.562289	0.966667	0.994303	0.959009	0.459499	2573.49	41528.8	50893.8	1988.8	11624.7	50402.2	59878.4	2327.88	9051.26	8873.32	8984.62	339.084	26.6933	26.1685	26.4967	2.06132	2.0208	2.04614	0.0772225		89.9992	103.382	13.3832	0	1	1	144	0	1
290	4391	0.276074	0.672612	1.05151	0.031175	3.91295	3.40037	1.49479	5.95675	3.95364	1.87478	3.39522	0.124625	0	0.0984625	0.564115	0.942997	0.98139	0.928225	0.492009	815.367	47009.7	55419.7	1969.41	4013	49011.5	56738	2405.09	3197.63	2001.79	1318.28	435.682	7.33937	4.59461	3.02579	0.728224	0.455884	0.300224	0.0992216		89.5165	108.633	19.1161	0	1	1	144.5	0	1
291	4391	0.268406	0.968246	1.22169	0.0395388	4.62568	2.82493	1.30692	4.70586	3.58751	1.72157	4.6485	0.091203	0	0.0966485	0.567423	0.974302	0.997468	0.93342	0.475055	1141.14	42883.6	54465.6	1956.67	6503.33	47896.2	59030.7	2319.12	5362.19	5012.61	4565.09	362.449	14.7943	13.8298	12.5952	1.22118	1.14156	1.03965	0.0825435		88.8621	104.15	15.2875	0	1	1	145	0	1
292	4391	0.276946	0.837095	1.1754	0.0385278	3.04398	2.82025	1.32513	4.66988	3.80719	2.01565	3.59696	0.105208	0	0.104014	0.561492	0.958847	0.993597	0.95082	0.514077	1017.96	40804.7	49673.1	1981.66	5479.98	43606.6	51655.7	2504.78	4462.02	2801.89	1982.63	523.12	8.52962	5.3561	3.79001	1.01617	0.638097	0.451522	0.119135		90.0281	112.839	22.8108	0	1	1	145.5	0	1
293	4391	0.268684	1.4703	0.942799	0.0215008	5.39271	2.8262	1.37023	3.31423	4.07896	2.00322	3.26776	0.0817159	0	0.0599392	0.576749	0.900346	0.983213	0.950664	0.478754	1734.64	43567.2	51842.8	1898.89	7960.23	49909.6	57034	2382.94	6225.59	6342.43	5191.26	484.046	12.8616	13.103	10.7247	1.41781	1.44442	1.18225	0.110236		86.0952	106.725	20.6294	0	1	1	146	0	1
294	4391	0.267922	0.603948	1.28873	0.0323458	4.22762	2.68608	1.36647	6.76227	3.71528	2.0146	4.29123	0.159092	0	0.0989502	0.561264	0.952966	0.995556	0.951519	0.48699	710.511	47617.1	58192.8	1979.73	4213.92	49381.2	59325.5	2407.76	3503.41	1764.13	1132.63	428.033	8.18491	4.12148	2.64613	0.797861	0.401759	0.257944	0.0974795		90.0102	108.708	18.698	0	1	1	146.5	0	1
295	4391	0.271229	3.09285	1.02755	0.0283507	3.82311	3.0617	1.73628	7.2746	4.28922	2.19064	3.4824	0.116905	0	0.0687255	0.563248	0.960202	0.935862	0.953571	0.497965	3683.47	54327.8	62940.6	1955.95	18023.4	67124.8	75357.1	2264.6	14339.9	12797	12416.6	308.648	46.4604	41.4613	40.2288	3.26576	2.91436	2.82773	0.0702912		88.2503	99.0428	10.7925	0	1	1	147	0	1
296	4391	0.268659	0.841061	1.1823	0.0403598	3.87524	3.16054	1.47957	4.91987	3.57751	1.7262	4.37403	0.0887793	0	0.103225	0.566951	0.96599	0.99403	0.960089	0.516093	992.185	42753	53642.1	1962.21	5507.59	46393.3	56264.9	2505.39	4515.4	3640.26	2622.77	543.179	8.31292	6.70177	4.82855	1.02833	0.829028	0.597306	0.123703		89.1483	112.861	23.7122	0	1	1	147.5	0	1
297	4391	0.257681	0.44423	0.817617	0.0437764	3.76711	2.83466	1.56442	4.22976	5.023	1.68426	3.85696	0.0992922	0	0.0979949	0.555045	0.980069	0.995925	0.965272	0.488963	502.636	43224.2	52624.3	2001.17	2182.88	43920.9	53113.3	2376.22	1680.25	696.751	488.929	375.052	4.48003	1.85774	1.30363	0.382657	0.158677	0.111348	0.0854138		91.0343	107.734	16.7001	0	1	1	148	0	1
298	4391	0.262975	0.834712	0.936306	0.030739	4.33892	3.17859	1.37138	6.46028	3.98022	1.55523	5.92155	0.103926	0	0.100026	0.550325	0.943338	0.97498	0.953494	0.474857	963.861	47616.4	61925.7	2018.73	4508.29	50232.1	64365.3	2342.74	3544.43	2615.75	2439.63	324.009	10.9393	8.07308	7.52949	0.807204	0.595708	0.555597	0.0737894		91.7291	105.68	13.9507	0	1	1	148.5	0	1
299	4391	0.298297	3.2087	1.01793	0.024922	3.86479	3.19085	1.28286	8.96252	4.2123	1.92369	4.16574	0.12434	0	0.105112	0.562729	0.942196	0.965895	0.955658	0.512728	4202.83	57436.5	67729.8	1977.96	18896	68839.8	78296.3	2472.99	14693.2	11403.3	10566.4	495.023	29.6818	23.0359	21.3453	3.34621	2.59697	2.40639	0.112736		89.1346	108.336	19.201	0	1	1	149	0	1
300	4391	0.274822	1.11017	0.949332	0.0259075	3.79525	3.19382	1.3526	4.70936	4.09885	1.85789	5.33683	0.125005	0	0.093743	0.570513	0.942604	0.951838	0.956555	0.468711	1339.7	43969.2	57338.6	1943.93	6093.76	48030.1	61062.3	2268.7	4754.07	4060.94	3723.68	324.771	14.6382	12.504	11.4656	1.08268	0.924833	0.848025	0.0739628		88.2363	101.946	13.7099	0	1	1	149.5	0	1
301	4391	0.28923	1.06162	0.576867	0.0330009	4.26538	3.27959	1.47311	6.04395	4.71273	1.83753	3.85784	0.120317	0	0.0929815	0.569153	0.973535	0.948048	0.94213	0.51676	1348.27	49982.7	59624	1948.32	4191.23	51362.1	60362.8	2377.82	2842.96	1379.41	738.724	429.503	6.61918	3.21163	1.71995	0.647451	0.314144	0.168236	0.0978144		88.4344	107.35	18.9154	0	1	1	150	0	1
302	4391	0.31696	2.90637	0.768016	0.0326535	3.78267	3.33233	1.25137	6.70416	3.64483	1.89135	4.14576	0.114847	0	0.0810367	0.553571	0.921702	0.98018	0.924538	0.461353	4045	50329.8	60407.1	1998.39	14263	59479.9	69092.3	2298.68	10218	9150.06	8685.2	300.286	34.0277	30.4712	28.9231	2.32704	2.08382	1.97795	0.0683867		90.101	101.451	11.3503	0	1	1	150.5	0	1
303	4391	0.274759	1.34375	1.18376	0.0374802	3.62114	2.80507	1.49252	3.94915	4.15351	1.98508	4.82547	0.0943372	0	0.0561384	0.577174	0.956306	0.924719	0.955537	0.497993	1621.19	42045.9	54275.5	1894.68	8826.97	48559.2	59960.4	2225.54	7205.78	6513.27	5684.92	330.864	21.7787	19.6857	17.1821	1.64103	1.48332	1.29468	0.0753505		85.929	99.3581	13.4291	0	1	1	151	0	1
304	4391	0.281115	1.05458	1.08358	0.022956	3.94014	3.31702	1.63448	4.88207	3.40035	1.63323	4.78598	0.104049	0	0.129135	0.562048	0.959155	0.988122	0.962976	0.474562	1301.74	43056.9	54868.5	1993.41	6425.73	47848.8	59600.3	2399.21	5123.98	4791.92	4731.82	405.792	12.6271	11.8088	11.6607	1.16693	1.09131	1.07762	0.0924144		90.499	107.815	17.316	0	1	1	151.5	0	1
305	4391	0.28068	2.54073	1.00983	0.0197704	4.13766	3.38156	1.29092	7.38341	4.52521	1.79807	5.22148	0.144405	0	0.11968	0.567852	0.946456	0.995223	0.960244	0.492416	3131.37	54036.8	67056.3	1968.88	14618	63096.5	75251.4	2477.09	11486.6	9059.7	8195.17	508.217	22.6019	17.8264	16.1253	2.61595	2.06324	1.86636	0.115741		88.9646	109.497	20.5322	0	1	1	152	0	1
306	4391	0.248826	2.87237	1.06375	0.0314421	3.01408	3.02209	1.55273	6.1986	3.24548	1.94267	4.05935	0.133262	0	0.0776066	0.560938	0.953408	0.95414	0.952151	0.486248	3138.34	45986.1	55984.6	1969.45	16951.6	58648.3	68264.7	2286.14	13813.2	12662.2	12280.1	316.691	43.6174	39.983	38.7764	3.14581	2.88368	2.79665	0.0721227		88.9893	100.268	11.2787	0	1	1	152.5	0	1
307	4391	0.278656	1.73306	0.999496	0.0311289	3.61743	3.37815	1.31091	7.57078	4.03852	1.7252	5.39342	0.142018	0	0.0847688	0.572921	0.910265	0.984662	0.958194	0.482851	2120.53	51327.6	64895.8	1929.59	9963.44	56717.2	68772.1	2422.1	7842.91	5389.63	3876.29	492.508	15.9244	10.9433	7.87052	1.78613	1.22743	0.882781	0.112163		87.4055	108.052	20.6465	0	1	1	153	0	1
308	4391	0.267329	1.20697	1.02825	0.031696	4.67777	2.98599	1.56057	5.1047	3.69379	1.98569	5.51787	0.124972	0	0.0843663	0.561413	0.966777	0.9908	0.954928	0.501904	1416.79	46003.2	59605.7	1971.34	7034.26	50984.6	63591.9	2408.05	5617.47	4981.39	3986.23	436.718	12.8629	11.4064	9.12769	1.27931	1.13445	0.907819	0.0994576		89.4672	108.079	18.6122	0	1	1	153.5	0	1
309	4391	0.281053	3.50703	0.840794	0.0258922	3.47607	3.56268	1.37663	3.63769	3.74711	1.97444	4.35602	0.0772657	0	0.0691081	0.558568	0.958844	0.988301	0.956967	0.494248	4328.05	43750.9	54434.8	1973.87	17674.5	56771.3	66670.7	2360.31	13346.4	13020.3	12235.8	386.432	34.5376	33.6937	31.6637	3.0395	2.96523	2.78657	0.0880054		88.9198	103.481	14.5616	0	1	1	154	0	1
310	4391	0.274453	0.287326	1.01032	0.0325629	3.79477	3.05337	1.50602	5.16566	4.32789	1.66231	4.07712	0.126943	0	0.0932928	0.569986	0.958378	0.999227	0.956203	0.504042	346.263	44198.6	54402.8	1945.53	1662.01	44107.1	53287.8	2462.82	1315.74	-91.476	-1114.96	517.29	2.54353	-0.176837	-2.15539	0.299646	-0.0208326	-0.25392	0.117807		88.5357	111.797	23.2617	0	1	1	154.5	0	1
311	4391	0.266108	0.769431	1.08139	0.0359158	3.39764	2.9203	1.54146	6.6898	4.12497	1.83023	3.52571	0.114272	0	0.11821	0.564286	0.9384	0.99413	0.95194	0.473957	899.064	47231.1	55967.1	1979.96	4673.97	49019.2	57332.2	2413.65	3774.91	1788.11	1365.1	433.695	8.70405	4.12297	3.14759	0.859692	0.407222	0.310885	0.0987691		89.9778	108.872	18.8941	0	1	1	155	0	1
312	4391	0.292328	1.90747	0.694157	0.0364636	3.86331	2.98119	1.46977	7.09029	4.11094	1.74814	3.33922	0.126281	0	0.0761779	0.560293	0.9595	0.992026	0.949764	0.501046	2448.46	50483.6	58698.9	1971.09	8567.92	54641.9	62132.6	2403.22	6119.47	4158.28	3433.62	432.133	14.1611	9.62268	7.94575	1.39364	0.947001	0.781968	0.0984134		89.2209	107.51	18.289	0	1	1	155.5	0	1
313	4391	0.301162	0.0713271	1.38697	0.0207913	3.51677	2.98147	1.56581	6.31102	3.39558	1.80577	3.7548	0.121017	0	0.101416	0.567249	0.926661	0.964858	0.948367	0.481681	94.3231	44187.5	53539.9	1960.1	535.232	43266.7	52017.1	2375.92	440.909	-920.758	-1522.8	415.813	1.06035	-2.21435	-3.66223	0.100412	-0.209692	-0.346801	0.0946967		89.2568	108.096	18.8389	0	1	1	156	0	1
314	4391	0.282296	0.931862	0.838153	0.0267631	3.12147	3.23839	1.17555	3.60837	4.18867	1.7	4.14313	0.109577	0	0.132343	0.574428	0.929324	0.969676	0.95343	0.462156	1155.1	39297.6	49747.9	1955.19	4694.17	42126.7	52269.4	2367.91	3539.07	2829.07	2521.48	412.72	8.57499	6.8547	6.10944	0.805982	0.644288	0.574239	0.0939922		88.7914	106.784	17.9925	0	1	1	156.5	0	1
315	4391	0.288051	1.54545	0.791179	0.034406	3.33441	3.53441	1.62348	6.4622	4.52745	1.5477	4.25791	0.136564	0	0.150089	0.549886	0.944355	0.98811	0.960383	0.466089	1954.74	49075.2	59356.1	2042.2	7557.24	53233.5	63776.6	2427.64	5602.5	4158.3	4420.5	385.436	14.5355	10.7886	11.4688	1.2759	0.947006	1.00672	0.0877787		92.5726	108.852	16.2798	0	1	1	157	0	1
316	4391	0.27563	0.75885	1.23388	0.0233362	4.01802	2.72691	1.39386	5.44599	4.10712	1.56992	4.60618	0.115067	0	0.0997219	0.546646	0.953942	0.966046	0.943494	0.493268	918.43	43973.3	55029.6	2031.53	5107.63	47241.9	58072.4	2370.95	4189.2	3268.63	3042.87	339.424	12.3421	9.62995	8.9648	0.954041	0.744393	0.692978	0.0772998		92.3223	106.828	14.5059	0	1	1	157.5	0	1
317	4391	0.273597	0.930606	0.879098	0.0208218	3.77604	3.25663	1.30123	5.73479	3.85056	1.95928	3.86808	0.109591	0	0.0739036	0.563298	0.942045	0.973629	0.948452	0.502227	1118	45792.9	55360.3	1958.64	4795.33	48106.3	56748.6	2396.14	3677.33	2313.42	1388.32	437.501	8.40532	5.2878	3.17329	0.83747	0.526854	0.316173	0.0996358		88.957	108.047	19.0897	0	1	1	158	0	1
318	4391	0.281625	0.568103	0.752678	0.0272452	3.47001	2.74623	1.55188	6.02259	4.20049	2.15968	4.1812	0.117467	0	0.0960625	0.55917	0.939767	0.953508	0.945394	0.507516	702.526	46200.8	56467	1985.6	2648.08	46238.2	55794.3	2414.34	1945.55	37.4309	-672.632	428.742	4.53782	0.087304	-1.56885	0.443077	0.00852446	-0.153184	0.0976411		90.2796	109.365	19.0851	0	1	1	158.5	0	1
319	4391	0.293783	1.98728	1.08754	0.0254304	3.76586	3.06778	1.36874	8.46664	3.82897	1.6437	5.1472	0.116618	0	0.133942	0.571925	0.954966	0.99208	0.955712	0.488132	2563.6	52795	65721.3	1964.28	12275.6	59718.9	72023.3	2466.24	9711.97	6923.86	6301.99	501.963	19.348	13.7936	12.5547	2.21179	1.57683	1.4352	0.114316		88.8846	109.536	20.6515	0	1	1	159	0	1
320	4391	0.285504	1.67201	1.11983	0.0173707	3.10917	2.83262	1.35038	7.23596	4.42882	1.76154	6.60895	0.126541	0	0.0515681	0.567618	0.953216	0.963759	0.939827	0.463948	2096.11	49532.4	66004.6	1929.21	10445.2	56446	72263.9	2169.91	8349.08	6913.61	6259.28	240.697	34.6871	28.7233	26.0048	1.90141	1.57449	1.42548	0.0548159		87.3938	96.4555	9.06178	0	1	1	159.5	0	1
321	4391	0.280069	0.717299	0.834358	0.0307047	3.92058	2.84803	1.56294	4.30882	4.51964	1.65958	5.32245	0.12814	0	0.121892	0.559573	0.936143	0.995516	0.928894	0.504745	882.123	42942	56019.7	1997.69	3606.78	44656	56543.7	2524.99	2724.65	1714.08	524.041	527.303	5.16715	3.25065	0.993814	0.620509	0.390361	0.119344	0.120087		90.7891	114.186	23.3969	0	1	1	160	0	1
322	4391	0.255588	2.18959	1.04154	0.0276367	3.83099	2.73592	1.34883	6.81799	3.6899	1.91984	4.52184	0.203924	0	0.118137	0.570955	0.942835	0.986278	0.963864	0.463449	2457.35	48706.3	60042.9	1957.55	12737	57231.6	68259.6	2360.41	10279.6	8525.29	8216.77	402.859	25.5166	21.162	20.3961	2.34106	1.94154	1.87127	0.0917465		88.6023	104.611	16.0082	0	1	1	160.5	0	1
323	4391	0.293464	0.650777	0.958632	0.028682	3.60719	2.84395	1.39684	5.16313	4.71257	1.85898	4.58608	0.093655	0	0.134375	0.558052	0.903781	0.983137	0.961959	0.5067	838.593	44786.3	56024.1	2009.1	3659.9	45429.2	55615.7	2587.24	2821.31	642.849	-408.359	578.144	4.87995	1.11192	-0.706328	0.642521	0.146401	-0.0929991	0.131666		91.3189	117.01	25.6906	0	1	1	161	0	1
324	4391	0.259507	2.96124	0.714575	0.028654	3.79422	2.83209	1.4971	5.08776	4.40868	1.96856	5.30016	0.133436	0	0.0642468	0.574114	0.979859	0.952283	0.953656	0.463893	3374.33	47664.8	61026.2	1911.88	13038.4	56669.8	69942.6	2123.74	9664.07	9004.96	8916.47	211.855	45.6165	42.5054	42.0877	2.20088	2.05078	2.03062	0.0482475		86.3134	93.762	7.44862	0	1	1	161.5	0	1
325	4391	0.277069	1.09999	1.03207	0.027135	2.6736	2.9656	1.62057	5.72286	3.83323	1.99554	3.82656	0.136045	0	0.0992357	0.57106	0.95111	0.937912	0.949353	0.522952	1338.26	44053.2	53648.4	1945.4	6454.29	47159	55945.6	2427.05	5116.03	3105.86	2297.25	481.648	10.6219	6.44841	4.76956	1.16512	0.707324	0.523172	0.10969		88.3039	109.077	20.7728	0	1	1	162	0	1
326	4391	0.27295	0.639496	1.13507	0.027456	3.83761	3.35047	1.39543	4.5021	3.64906	2.03347	4.78539	0.085052	0	0.0875556	0.570236	0.938204	0.987102	0.93819	0.499753	766.452	42592.2	54574.3	1941.1	4030.85	45131.1	55780.2	2439.02	3264.4	2538.97	1205.92	497.92	6.55608	5.09916	2.42192	0.743429	0.578222	0.274635	0.113395		88.2381	110.174	21.9357	0	1	1	162.5	0	1
327	4391	0.299136	1.48681	1.06376	0.0292316	3.51451	2.69704	1.3799	4.11371	3.6128	1.87079	5.70157	0.0757707	0	0.0750683	0.570057	0.921226	0.946367	0.953302	0.468307	1952.93	40404.9	54676.6	1934.07	9088.59	46935.1	60455.7	2260.37	7135.66	6530.21	5779.16	326.305	21.868	20.0126	17.7109	1.62507	1.48718	1.31614	0.0743123		87.6475	100.885	13.2374	0	1	1	163	0	1
328	4391	0.275078	0.819326	0.803705	0.031443	4.11764	3.5407	1.68415	5.1811	4.7788	1.70715	3.49137	0.0795993	0	0.102796	0.549011	0.960205	0.933612	0.943171	0.498934	989.637	47705.4	56122.1	2024.54	3994.22	50111.3	58522	2324.16	3004.58	2405.92	2399.95	299.626	10.0278	8.02974	8.0098	0.684258	0.547921	0.54656	0.0682364		91.9877	104.951	12.963	0	1	1	163.5	0	1
329	4391	0.287234	0.553911	0.989992	0.0294771	3.08088	3.23015	1.41806	6.54005	5.27923	1.92822	6.38514	0.10015	0	0.0699104	0.560394	0.940806	0.993737	0.931968	0.50067	698.618	49469.7	65181.6	1967.39	3178.2	49270.6	63239.1	2421.94	2479.58	-199.126	-1942.48	454.552	5.45499	-0.438071	-4.27339	0.564695	-0.0453487	-0.442377	0.103519		89.451	109.59	20.1391	0	1	1	164	0	1
330	4391	0.283709	2.20194	0.961301	0.0260955	4.12703	2.92885	1.60308	5.664	4.17282	1.99704	3.11123	0.137419	0	0.0809739	0.557442	0.954013	0.99532	0.952054	0.485812	2743.1	48742.6	56358	1984.12	12290	57114.3	64238.8	2369.73	9546.86	8371.76	7880.83	385.617	24.7574	21.7101	20.4369	2.17419	1.90657	1.79477	0.0878198		89.7473	105.137	15.3898	0	1	1	164.5	0	1
331	4391	0.292342	0.586417	0.802314	0.0269471	3.52398	3.34184	1.38434	6.93336	3.6049	1.94846	4.71663	0.116924	0	0.0428361	0.560847	0.944022	0.984098	0.95547	0.476161	752.769	47603.5	59219	1951.21	2888.08	48431.7	59152.8	2262.47	2135.31	828.267	-66.2367	311.257	6.86029	2.66104	-0.212804	0.486293	0.188628	-0.0150847	0.0708852		88.7018	102.393	13.6907	0	1	1	165	0	1
332	4391	0.309665	0.841924	0.795483	0.0283567	4.38777	2.9698	1.39358	5.38107	5.37584	1.88793	3.86893	0.12928	0	0.104281	0.559855	0.947803	0.972085	0.940805	0.478765	1144.8	49247.4	58758.5	1987.49	4190.44	50993.5	60191.7	2346.54	3045.64	1746.09	1433.21	359.045	8.48261	4.86316	3.99172	0.69361	0.397653	0.326397	0.0817684		90.2651	105.925	15.6601	0	1	1	165.5	0	1
333	4391	0.272851	4.44148	1.02613	0.0262	3.84481	3.02724	1.4121	7.35377	3.9711	1.85616	5.83085	0.129016	0	0.111887	0.559317	0.936127	0.97913	0.954393	0.483305	5321.29	53755	68075.3	1993.32	25844.5	72296.6	85998.8	2413.52	20523.2	18541.6	17923.5	420.196	48.842	44.1261	42.655	4.67393	4.22263	4.08186	0.0956948		89.5795	104.044	14.465	0	1	1	166	0	1
334	4391	0.277597	0.588028	0.857569	0.0294354	4.01004	3.2087	1.70331	7.97759	4.73086	2.07152	5.89895	0.139604	0	0.0921299	0.566738	0.957108	0.965302	0.933102	0.537321	716.764	54502.3	69182.1	1956.45	3007.04	53620.1	66504.4	2509.03	2290.27	-882.18	-2677.65	552.574	4.14474	-1.59649	-4.84578	0.521583	-0.200906	-0.609804	0.125842		88.9487	113.596	24.6469	0	1	1	166.5	0	1
335	4391	0.261053	0.346462	1.56798	0.0250927	3.89778	3.16394	1.33373	4.87721	4.14771	1.973	4.53854	0.146464	0	0.0895682	0.560322	0.91009	0.923661	0.952314	0.478512	397.143	43901.5	55068	1978.08	2820.71	45554.3	56312.4	2296.65	2423.56	1652.83	1244.39	318.576	7.60748	5.18818	3.9061	0.551939	0.376413	0.283396	0.0725521		90.0064	103.965	13.9585	0	1	1	167	0	1
336	4391	0.299947	2.09723	0.790452	0.0338807	3.92098	2.87068	1.46575	4.86315	4.58516	1.54664	2.52226	0.101392	0	0.0651439	0.573858	0.951439	0.998857	0.94285	0.48082	2762.19	46058.4	52414	1913.44	10353.4	52546.6	58248.6	2331.6	7591.24	6488.18	5834.64	418.157	18.154	15.5161	13.9532	1.72882	1.47761	1.32877	0.0952306		86.524	103.841	17.3173	0	1	1	167.5	0	1
337	4391	0.273959	1.5309	1.02494	0.0355631	3.53977	2.94138	1.44872	7.33553	4.01981	2.31527	4.25096	0.108724	0	0.0690591	0.556958	0.89605	0.990325	0.958381	0.497656	1841.61	50768.8	61165	1979.94	8970.5	54992.2	63955.2	2488.61	7128.9	4223.39	2790.19	508.665	14.0149	8.30289	5.48533	1.62352	0.961829	0.635435	0.115843		89.7624	111.307	21.545	0	1	1	168	0	1
338	4391	0.293822	0.612214	0.81541	0.0258255	3.73878	3.09344	1.63044	7.39939	4.04158	2.03793	4.52614	0.127626	0	0.0902876	0.57887	0.901274	0.967977	0.954011	0.506535	789.861	50710.5	62215.1	1911.72	3051.3	50072.6	59881.7	2494.65	2261.44	-637.931	-2333.39	582.935	3.87939	-1.09434	-4.00283	0.515016	-0.145282	-0.531404	0.132757		86.8944	112.931	26.0364	0	1	1	168.5	0	1
339	4391	0.295794	3.31502	1.02904	0.0293558	4.56379	3.35124	1.41886	6.99167	4.32046	1.91182	5.66721	0.126344	0	0.091117	0.56028	0.940364	0.978261	0.968617	0.509508	4305.66	54984.2	68926.7	1979.04	19711.9	68500.7	81200.9	2470.63	15406.2	13516.5	12274.3	491.588	31.3397	27.4955	24.9686	3.50859	3.07822	2.79533	0.111954		89.1604	108.043	18.8821	0	1	1	169	0	1
340	4391	0.259243	5.20661	1.04771	0.0232533	4.27213	3.05417	1.54707	7.51442	4.72798	1.78218	3.27052	0.102295	0	0.132883	0.565512	0.936711	0.988422	0.944818	0.491761	5926.87	57541.3	65662.6	1984.29	30411.5	79535	87097	2489.95	24484.6	21993.7	21434.5	505.663	48.4208	43.4946	42.3888	5.5761	5.0088	4.88145	0.115159		89.03	106.486	17.4557	0	1	1	169.5	0	1
341	4391	0.300565	2.60404	1.00831	0.0265663	3.77407	3.08882	1.21698	5.53401	3.60891	1.80569	3.97828	0.0765022	0	0.0836759	0.571892	0.968031	0.997187	0.946168	0.488147	3436.77	46160	56150.1	1932.65	15269.9	56829.7	66043.1	2361	11833.1	10669.7	9892.95	428.347	27.625	24.9091	23.0956	2.69485	2.42991	2.25301	0.0975511		87.2452	104.061	16.8154	0	1	1	170	0	1
342	4391	0.28995	1.19573	0.848752	0.0316798	3.41811	2.97787	1.53906	5.02074	4.00952	2.01414	4.49947	0.111312	0	0.103698	0.561541	0.857344	0.970655	0.967869	0.499426	1522.36	44132.1	55226.6	1981.32	6145.01	46951.9	56456.5	2567.2	4622.65	2819.8	1229.87	585.887	7.89	4.81286	2.09916	1.05276	0.642176	0.280089	0.133429		89.8977	115.531	25.6331	0	1	1	170.5	0	1
343	4391	0.255287	2.55402	0.737623	0.0391259	3.32643	2.8647	1.57469	6.38659	4.38507	2.05583	3.45291	0.125413	0	0.103035	0.560365	0.90355	0.99465	0.960446	0.514017	2862.96	49449.3	57945.4	1985.06	11574	55123.4	62417.3	2590.99	8710.99	5674.08	4471.89	605.933	14.3762	9.36421	7.38017	1.98383	1.29221	1.01842	0.137994		89.7628	115.378	25.615	0	1	1	171	0	1
344	4391	0.291447	1.72784	1.30442	0.0234004	3.78038	2.88271	1.46204	3.13823	4.32452	1.84361	4.06287	0.151943	0	0.0752973	0.571587	0.938548	0.970121	0.929317	0.478263	2211.2	41178.8	51375.9	1928.5	12285.3	50874.5	60272.1	2303.16	10074.1	9695.71	8896.15	374.663	26.8885	25.8785	23.7444	2.29426	2.20809	2.026	0.0853251		87.3352	102.106	14.7708	0	1	1	171.5	0	1
345	4391	0.346499	0.680554	1.20976	0.0301112	3.29152	2.76773	1.46565	5.09743	4.41398	1.82283	3.82216	0.0821147	0	0.0846229	0.570004	0.940844	0.953975	0.948401	0.503697	1035.45	43619	53185.4	1940.14	4740.56	45698.2	54425.4	2381.84	3705.11	2079.23	1240.03	441.701	8.38828	4.70733	2.80739	0.843797	0.473522	0.282402	0.100592		88.133	107.408	19.2747	0	1	1	172	0	1
346	4391	0.269128	2.32756	1.36443	0.0301958	4.23851	2.83338	1.44946	4.30315	3.72008	1.94281	6.15164	0.0861862	0	0.0532058	0.573781	0.946096	0.999363	0.9535	0.495247	2750.58	43975	59473.9	1906	17004.1	57557.2	71031.4	2381.5	14253.5	13582.2	11557.5	475.492	29.9763	28.5646	24.3065	3.24607	3.0932	2.6321	0.108288		86.1877	104.599	18.4115	0	1	1	172.5	0	1
347	4391	0.274429	0.854823	0.959822	0.0278162	3.66656	3.06268	1.48403	5.10678	4.33149	1.81058	6.39885	0.111203	0	0.0631557	0.555883	0.935057	0.992447	0.934753	0.502833	1030.08	44681.4	60300.2	1981.11	4737.2	47073.1	60890	2428.22	3707.13	2391.67	589.797	447.105	8.2914	5.34923	1.31915	0.844256	0.544675	0.134319	0.101823		90.0006	109.521	19.5204	0	1	1	173	0	1
348	4391	0.284073	2.74003	1.02134	0.0312031	3.84732	2.80974	1.70492	5.551	3.76104	2.15987	2.81531	0.102297	0	0.109931	0.559097	0.95604	0.994038	0.934541	0.527047	3417.81	47843.8	54755.4	1993.06	16081.4	58844	64942.8	2560.3	12663.6	11000.2	10187.4	567.239	22.325	19.3925	17.9597	2.88399	2.50517	2.32007	0.129182		90.0009	112.953	22.9525	0	1	1	173.5	0	1
349	4391	0.290472	1.71789	0.843127	0.0301082	2.83376	2.74145	1.38135	8.64759	4.64194	1.72	3.62804	0.0899491	0	0.119616	0.556836	0.949907	0.979251	0.960857	0.488509	2191.1	52166.5	61037.3	2005.64	8778.13	55427.3	64044.1	2428.15	6587.03	3260.79	3006.81	422.511	15.5902	7.71765	7.11653	1.50012	0.742607	0.684766	0.0962219		90.8532	108.597	17.7443	0	1	1	174	0	1
350	4391	0.282623	2.29736	0.687766	0.0255553	3.2387	3.05501	1.44632	6.20827	4.14819	2.08026	7.06441	0.123789	0	0.0794974	0.571219	0.921004	0.993675	0.925138	0.499458	2851.01	48694.8	66413.9	1932.5	10046.8	53459.4	68711.5	2463.42	7195.77	4764.65	2297.57	530.92	13.5534	8.97433	4.32753	1.63875	1.0851	0.523245	0.120911		87.3717	109.915	22.5434	0	1	1	174.5	0	1
351	4391	0.30025	0.155122	1.172	0.0366576	5.49026	3.16363	1.33775	7.42602	3.96568	1.59518	4.18448	0.108323	0	0.104124	0.572602	0.981692	0.945585	0.957119	0.467595	204.512	51682.2	62203.3	1943.09	1027.78	51793.1	62543.2	2208.33	823.266	110.814	339.946	265.239	3.10386	0.41779	1.28166	0.187489	0.0252367	0.0774187	0.0604052		88.4569	100.35	11.8936	0	1	1	175	0	1
352	4391	0.297029	1.72866	0.897682	0.029988	4.12445	3.14771	1.30808	4.71158	3.44993	1.93379	4.53882	0.110237	0	0.0974705	0.575369	0.882031	0.995591	0.955121	0.482509	2254.62	43938.9	55406	1929.07	9296.15	50144	59952.8	2506.34	7041.53	6205.01	4546.82	577.266	12.1981	10.749	7.87647	1.60363	1.41312	1.03549	0.131466		87.3512	112.041	24.6895	0	1	1	175.5	0	1
353	4391	0.302731	0.720664	0.899093	0.0273703	4.16422	2.99747	1.32392	6.09216	3.68158	1.55535	4.44767	0.0705569	0	0.118492	0.558915	0.951809	0.964149	0.960804	0.505966	957.973	45195.6	56111	1998.11	3889.7	46895.1	57343.5	2456.93	2931.73	1699.56	1232.47	458.821	6.38971	3.7042	2.68618	0.667668	0.387056	0.280682	0.104491		90.7912	111.022	20.2306	0	1	1	176	0	1
354	4391	0.294173	0.543691	1.04093	0.0257006	4.20455	3.04424	1.49339	3.99085	4.26159	1.96317	3.40946	0.141317	0	0.151757	0.551478	0.968093	0.994473	0.933485	0.512367	702.294	42898.3	51154.4	2038.07	3248.72	44847.5	52756	2558.22	2546.42	1949.22	1601.59	520.156	4.8955	3.74739	3.07906	0.579919	0.443913	0.364744	0.11846		92.6693	115.781	23.112	0	1	1	176.5	0	1
355	4391	0.27482	0.785491	0.800296	0.0321427	3.95916	3.26201	1.48943	5.14751	4.25213	2.0192	5.16546	0.112359	0	0.0881472	0.556508	0.95447	0.976494	0.962775	0.4741	947.881	45970.2	58592.6	1991.12	3819.04	48042.3	60437.1	2305.54	2871.16	2072.17	1844.48	314.423	9.1315	6.59039	5.86623	0.653873	0.471913	0.420059	0.0716063		90.475	104.142	13.6674	0	1	1	177	0	1
356	4391	0.284136	0.704345	0.758234	0.0243286	3.60075	3.16479	1.47535	4.8849	4.0029	1.87628	3.199	0.124201	0	0.120599	0.563554	0.895447	0.985952	0.949035	0.485829	878.771	43445.8	51362	1983.74	3299.06	44623.4	51729.5	2507.63	2420.29	1177.55	367.478	523.886	4.61988	2.24772	0.701446	0.551194	0.268173	0.0836889	0.119309		90.1549	113.466	23.3106	0	1	1	177.5	0	1
357	4391	0.252314	1.31224	0.744204	0.0383523	3.7572	3.03701	1.66618	6.5133	3.55543	2.35351	5.13819	0.0964553	0	0.0831315	0.555107	0.871277	0.967958	0.959174	0.490587	1453.85	48336.1	60860.3	1993.76	5962.97	50944	61962.7	2481.33	4509.13	2607.93	1102.45	487.578	9.24801	5.34875	2.26108	1.0269	0.593927	0.251071	0.11104		90.4799	111.661	21.1812	0	1	1	178	0	1
358	4391	0.295737	3.85979	0.914341	0.0392731	3.67339	3.42906	1.81785	7.07091	4.32501	2.03099	3.93939	0.0888881	0	0.0679571	0.574196	0.935642	0.93485	0.953936	0.485777	5012.24	55568.3	65500.7	1913.99	21174.4	70203.1	79471.6	2261.24	16162.2	14634.8	13970.9	347.253	46.543	42.1446	40.2328	3.68075	3.33291	3.18172	0.0790828		86.0362	98.172	12.1358	0	1	1	178.5	0	1
359	4391	0.285098	2.65166	1.06576	0.0396197	3.88955	2.82933	1.4237	7.50926	3.96705	2.00941	2.58248	0.129225	0	0.118972	0.564248	0.966883	0.991313	0.949624	0.46389	3319.53	52273.3	58671.7	1980.51	16189.9	63396.6	69750.5	2327.59	12870.4	11123.3	11078.8	347.072	37.0828	32.049	31.9207	2.93109	2.53321	2.52307	0.0790417		89.4519	102.329	12.8773	0	1	1	179	0	1
360	4391	0.270849	1.13615	1.00549	0.0372792	3.59788	3.22729	1.28628	4.62707	3.66802	2.01609	4.37761	0.131524	0	0.0982568	0.564385	0.937427	0.978387	0.939085	0.498558	1351.22	42623.7	53472.4	1968.34	6553.41	46874.5	56771.4	2436.02	5202.19	4250.79	3299.03	467.675	11.1235	9.08918	7.05411	1.18474	0.968068	0.751317	0.106508		89.3457	109.463	20.1168	0	1	1	179.5	0	1
361	4391	0.294549	0.720533	0.906492	0.0273466	4.10101	3.46335	1.49225	6.00762	4.39488	1.69075	4.00106	0.149427	0	0.107105	0.581225	0.960295	0.989812	0.93393	0.512579	931.912	48598.8	58810.2	1915.24	3886.45	49898.6	58888.9	2487.18	2954.53	1299.78	78.7495	571.937	5.16584	2.2726	0.137689	0.672861	0.296011	0.0179343	0.130252		87.0226	112.4	25.3775	0	1	1	180	0	1
362	4391	0.263006	1.40297	0.949817	0.0273775	3.79001	3.15699	1.48805	7.61209	3.8598	1.75954	4.10199	0.0837237	0	0.110583	0.567411	0.947081	0.987264	0.966043	0.48848	1620.23	50503.3	60723.5	1964.96	7640.16	54329.6	63948.3	2433.61	6019.93	3826.27	3224.82	468.651	12.8452	8.16444	6.88107	1.37097	0.87139	0.734416	0.10673		89.1305	109.106	19.975	0	1	1	180.5	0	1
363	4391	0.262545	1.40084	0.829717	0.0292187	3.62015	3.02288	1.44683	6.29717	4.21467	1.61195	5.24218	0.141268	0	0.101042	0.571786	0.9342	0.991377	0.963991	0.48986	1614.94	47363.3	60524.9	1943.99	6898.32	50642.1	62622.9	2449.16	5283.38	3278.8	2098.04	505.172	10.4586	6.49047	4.15312	1.20323	0.746709	0.477804	0.115047		88.1763	109.982	21.8062	0	1	1	181	0	1
364	4391	0.324544	1.84146	1.07163	0.0365646	3.70727	3.48731	1.5186	4.97135	4.71215	1.9028	5.97405	0.0873994	0	0.119019	0.564349	0.895072	0.954842	0.961197	0.489618	2624.21	48026.9	62830.9	1980.2	11584.9	55653.4	69335.8	2466.21	8960.71	7626.54	6504.86	486.003	18.4376	15.6924	13.3844	2.0407	1.73686	1.48141	0.110682		89.5961	109.692	20.0956	0	1	1	181.5	0	1
365	4391	0.265071	1.40045	0.863387	0.0289579	3.46124	2.94902	1.48785	4.63835	4.4616	1.76607	6.41437	0.0874397	0	0.108363	0.574471	0.946545	0.969399	0.936948	0.50988	1630.03	43807.4	59987.7	1939.37	7117.41	47844.5	62483.4	2460.66	5487.38	4037.13	2495.7	521.295	10.5264	7.74443	4.78751	1.24969	0.91941	0.568368	0.118719		87.9626	110.457	22.4941	0	1	1	182	0	1
366	4391	0.297097	0.869837	1.03123	0.0304829	4.07097	3.35865	1.3973	8.33693	4.12844	1.59629	3.38769	0.145722	0	0.0682575	0.571123	0.903048	0.959612	0.952988	0.490586	1134.75	53163.7	61659.4	1925.83	5189.91	54819.1	62291.3	2386.63	4055.16	1655.39	631.951	460.797	8.8003	3.59245	1.37143	0.923516	0.376996	0.14392	0.104941		87.4588	107.524	20.0648	0	1	1	182.5	0	1
367	4391	0.310821	2.44166	1.16778	0.0365284	2.85258	3.04736	1.32119	4.87144	3.77333	2.21797	4.34433	0.113952	0	0.0817593	0.569497	0.955117	0.989962	0.939598	0.483503	3332.41	44250.1	55113.8	1940.24	16244.2	55751.6	65792.4	2345.78	12911.8	11501.5	10678.6	405.541	31.8385	28.3609	26.3318	2.94052	2.61934	2.43194	0.0923574		87.6145	103.145	15.531	0	1	1	183	0	1
368	4391	0.274425	0.172328	0.946895	0.01758	4.39925	2.86309	1.36947	6.37343	3.66471	1.79672	3.76336	0.150902	0	0.0902681	0.558038	0.936025	0.988862	0.944213	0.480538	207.655	46180.9	55402.4	1986.66	937.467	45713	54334.8	2381.5	729.812	-467.948	-1067.59	394.838	1.84838	-1.18517	-2.70388	0.166206	-0.10657	-0.243132	0.0899197		90.4407	108.258	17.8177	0	1	1	183.5	0	1
369	4391	0.267666	1.62803	1.04428	0.0433357	3.10729	2.49076	1.60643	3.9321	3.80074	1.88815	5.67162	0.102845	0	0.0912041	0.552891	0.931217	0.994167	0.967312	0.499769	1913.46	39562.3	53331.5	2005.62	9688.45	46220.8	58824	2480.83	7775	6658.51	5492.47	475.208	16.3613	14.0118	11.558	1.77067	1.5164	1.25085	0.108223		90.9156	110.79	19.874	0	1	1	184	0	1
370	4391	0.318623	2.48049	1.39496	0.0290761	3.47573	3.4568	1.33825	7.07878	4.33565	2.00741	4.70485	0.0881825	0	0.125791	0.568249	0.952228	0.988159	0.937671	0.466768	3470.38	52471.9	64211.4	1971.21	18980.7	66103	77559.3	2361.91	15510.3	13631.1	13347.9	390.701	39.6987	34.8889	34.1641	3.5323	3.10433	3.03984	0.0889777		88.9938	103.257	14.2632	0	1	1	184.5	0	1
371	4391	0.315611	1.5564	0.931493	0.0274066	4.35061	3.35867	1.57896	4.54297	3.98662	1.95843	4.02131	0.146745	0	0.0855142	0.568803	0.904001	0.975872	0.948361	0.478002	2156.93	46242.7	56286.4	1945.05	8710.18	52295.4	61322.2	2396.72	6553.25	6052.7	5035.79	451.663	14.5092	13.4009	11.1494	1.49243	1.37843	1.14684	0.102861		88.1016	107.181	19.0798	0	1	1	185	0	1
372	4391	0.294683	2.41444	0.851264	0.0260466	4.9866	2.63633	1.47683	5.34209	4.80429	1.92317	4.36062	0.12504	0	0.0714737	0.563348	0.970806	0.979908	0.94874	0.503936	3124.17	50618.7	61405.4	1957.1	12425.2	58758.6	68699.5	2361.77	9301.06	8139.89	7294.08	404.67	22.9843	20.1149	18.0248	2.11821	1.85377	1.66114	0.092159		88.4301	104.744	16.3136	0	1	1	185.5	0	1
373	4391	0.278692	2.14231	1.03853	0.0243457	4.08541	3.31573	1.40702	3.99298	3.62558	2.26562	5.06355	0.103775	0	0.113921	0.56071	0.975975	0.978036	0.94038	0.487095	2621.62	44137.7	56604.5	1989.66	12620	53851.5	66135.7	2361.25	9998.36	9713.85	9531.14	371.592	26.9068	26.1412	25.6495	2.27701	2.21222	2.17061	0.0846259		90.0275	104.676	14.6482	0	1	1	186	0	1
374	4391	0.278375	1.10005	0.803805	0.045648	3.84486	3.29373	1.49369	3.55987	3.95575	1.58569	3.40166	0.0896721	0	0.0908548	0.545943	0.944077	0.970991	0.957525	0.473	1344.64	40571.1	48725.7	2030.42	5447.75	44608.3	52713.5	2312.24	4103.11	4037.17	3987.79	281.823	14.5592	14.3252	14.15	0.934437	0.91942	0.908174	0.0641819		92.1749	104.077	11.9019	0	1	1	186.5	0	1
375	4391	0.279998	0.672508	1.01645	0.0283518	4.19185	2.86817	1.54266	8.99826	3.29708	2.21831	3.37621	0.091247	0	0.118775	0.561973	0.980806	0.962407	0.915505	0.474933	826.83	53030.3	61361.6	1988.02	3912.12	54579.4	62957.5	2277.61	3085.29	1549.02	1595.98	289.591	10.654	5.34901	5.51117	0.702639	0.352772	0.363467	0.0659509		90.3614	102.849	12.4875	0	1	1	187	0	1
376	4391	0.25771	1.0144	1.09688	0.0287482	4.04427	3.18844	1.75509	5.14254	3.98481	1.77462	4.94182	0.125229	0	0.0875635	0.561183	0.903088	0.988129	0.948339	0.470585	1147.9	45548.7	57726.1	1973.89	6161.72	49804.3	60931.2	2398.11	5013.82	4255.67	3205.11	424.215	11.8191	10.0319	7.55539	1.14184	0.969181	0.729926	0.09661		89.6449	107.825	18.1802	0	1	1	187.5	0	1
377	4391	0.282447	0.40623	0.640188	0.0286712	3.06072	2.89444	1.49237	6.93881	3.94829	2.05978	3.5836	0.123487	0	0.138144	0.576826	0.967915	0.997677	0.918477	0.470841	503.817	46935.2	56011.9	1951.36	1696.9	45954.6	54651.1	2381.35	1193.08	-980.524	-1360.73	429.987	2.77469	-2.28036	-3.16457	0.271711	-0.223303	-0.30989	0.0979247		88.7652	108.078	19.3132	0	1	1	188	0	1
378	4391	0.284243	0.364308	0.832042	0.0306962	3.51061	2.83221	1.31797	5.70184	4.21944	1.58205	3.29121	0.0821139	0	0.114897	0.579571	0.928259	0.965461	0.947975	0.463712	454.696	43772.6	52148.4	1926.39	1834.8	43678	51613.3	2334.35	1380.1	-94.6019	-535.097	407.96	3.38293	-0.23189	-1.31164	0.314302	-0.0215445	-0.121862	0.0929082		87.6392	105.907	18.2673	0	1	1	188.5	0	1
379	4391	0.275644	1.18253	1.63736	0.0229053	4.38306	3.15797	1.40723	7.12897	4.07956	1.68198	4.43076	0.11125	0	0.101235	0.56407	0.895792	0.928153	0.96282	0.473918	1431.28	50538.4	61512.7	1971.13	10052.2	57768	68246.4	2336.87	8620.93	7229.55	6733.71	365.739	23.5713	19.767	18.4113	1.96332	1.64645	1.53353	0.0832928		89.4544	104.15	14.6952	0	1	1	189	0	1
380	4391	0.287445	1.81622	1.00811	0.0304806	3.58742	2.93414	1.40275	4.95884	3.37692	2.00237	4.12214	0.104666	0	0.097228	0.544639	0.973857	0.987842	0.950326	0.484794	2292.37	43019	52877.2	2037.61	10575.1	50640.1	60481	2347.16	8282.76	7621.04	7603.8	309.555	26.757	24.6194	24.5636	1.8863	1.73561	1.73168	0.0704976		92.2862	104.499	12.2132	0	1	1	189.5	0	1
381	4391	0.316044	3.00622	1.15682	0.0257799	3.80631	2.91626	1.3714	6.15274	4.21141	1.75897	4.55131	0.125635	0	0.0634628	0.56374	0.959979	0.966048	0.943892	0.489	4171.88	49854	61120.3	1951.14	19782.5	64183.7	74767	2279.79	15610.6	14329.7	13646.8	328.65	47.4993	43.6017	41.5238	3.55514	3.26342	3.1079	0.0748462		87.9199	99.334	11.4141	0	1	1	190	0	1
382	4391	0.279827	0.561064	0.918502	0.0355926	2.74064	2.87193	1.55162	6.73455	4.103	2.10897	5.60447	0.0784958	0	0.0746458	0.571059	0.909999	0.995393	0.943256	0.489435	689.392	46574.1	60627.5	1930.06	3039.93	45979.9	58114.8	2447.67	2350.54	-594.22	-2512.69	517.607	4.54117	-1.14801	-4.85444	0.535308	-0.135327	-0.572236	0.117879		87.7528	110.793	23.0405	0	1	1	190.5	0	1
383	4391	0.281177	1.42091	1.10897	0.0239137	3.98105	3.03747	1.49088	7.68049	4.22816	1.42012	3.56766	0.0995872	0	0.0962983	0.572463	0.942112	0.985161	0.944585	0.506057	1754.33	51188.5	60156.4	1938.59	8822.61	55769.7	63715.4	2468.42	7068.29	4581.27	3558.96	529.82	13.3409	8.64683	6.71729	1.60972	1.04333	0.810512	0.120661		87.899	110.421	22.5224	0	1	1	191	0	1
384	4391	0.278838	1.14449	0.716645	0.0305673	3.92866	3.00059	1.46654	5.3525	4.28367	2.15032	5.36588	0.101742	0	0.0780798	0.571207	0.954119	0.991277	0.92935	0.48518	1401.29	46861.3	60319.9	1931.66	5156.37	49284.7	61582.7	2346.79	3755.08	2423.35	1262.88	415.132	9.04551	5.83755	3.04212	0.855176	0.551891	0.287607	0.0945415		87.6633	105.716	18.0531	0	1	1	191.5	0	1
385	4391	0.289975	1.53449	0.959283	0.0304897	4.17492	3.38176	1.43915	4.7451	3.65916	1.79367	3.97687	0.108491	0	0.0336841	0.560583	0.949421	0.940889	0.951194	0.487011	1953.84	44659	54448.2	1947.4	8622.88	51050.5	60260.5	2188.38	6669.04	6391.47	5812.28	240.978	27.6749	26.523	24.1195	1.5188	1.45559	1.32368	0.0548801		88.2546	97.7118	9.45721	0	1	1	192	0	1
386	4391	0.287114	1.04407	0.971619	0.0289268	3.7381	2.86044	1.50729	5.12238	4.35821	1.70485	5.02323	0.0997863	0	0.127554	0.559104	0.926296	0.990639	0.940387	0.500292	1316.28	44510.6	56842.7	2002.18	5903.29	47593.3	58910.8	2527.92	4587.01	3082.7	2068.05	525.743	8.72482	5.86352	3.93358	1.04464	0.70205	0.470974	0.119732		90.895	113.797	22.9017	0	1	1	192.5	0	1
387	4391	0.273731	0.648803	0.891799	0.0319166	3.72707	2.83054	1.49663	2.4278	4.33735	1.46066	6.2811	0.135607	0	0.113829	0.566515	0.945187	0.954101	0.946864	0.480762	779.831	36898.7	52523.4	1969.92	3411.4	39561.5	54811.9	2344.15	2631.57	2662.83	2288.49	374.231	7.03194	7.11547	6.11519	0.599309	0.606428	0.521177	0.0852267		89.5479	105.994	16.446	0	1	1	193	0	1
388	4391	0.270449	1.98942	0.928621	0.0244479	3.41975	2.6273	1.50147	4.25671	4.03558	1.65584	3.23102	0.117991	0	0.0838365	0.550824	0.948533	0.983651	0.951069	0.471142	2362.51	41507.5	49322.3	2009.75	10688.1	49188.1	56811.6	2306.25	8325.56	7680.56	7489.3	296.494	28.08	25.9046	25.2595	1.89605	1.74916	1.7056	0.0675232		91.0015	102.61	11.6086	0	1	1	193.5	0	1
389	4391	0.301278	0.186935	0.690671	0.0373598	3.46072	2.76682	1.37773	4.53406	3.32636	1.8193	3.3853	0.0851166	0	0.103848	0.580306	0.937673	0.945632	0.937276	0.47965	247.298	38993	47619.1	1916.12	844.89	38861.3	46962.1	2314.74	597.591	-131.644	-657.03	398.626	1.49913	-0.330245	-1.64824	0.136095	-0.0299804	-0.149631	0.0907824		87.2184	105.239	18.0204	0	1	1	194	0	1
390	4391	0.295592	0.419245	0.889532	0.0309913	3.681	3.42177	1.50696	5.78804	3.74927	1.82398	3.41289	0.104619	0	0.0853848	0.575506	0.934051	0.976559	0.930372	0.493026	544.157	45411.4	54035.9	1920.57	2238.75	45878	53539	2394.32	1694.6	466.62	-496.882	473.746	3.57702	0.984959	-1.04884	0.385925	0.106267	-0.113159	0.10789		87.3538	108.546	21.1921	0	1	1	194.5	0	1
391	4391	0.267095	0.473595	1.08404	0.0270462	3.75428	3.00716	1.27179	6.05149	4.47745	2.16855	4.10782	0.116983	0	0.0408027	0.554657	0.957812	0.993238	0.956248	0.49455	555.439	47382.7	57387.3	1975.09	2866.01	48076.9	57154	2322.84	2310.57	694.152	-233.346	347.759	6.64417	1.99607	-0.671	0.526206	0.158085	-0.0531419	0.0791981		89.8341	105.148	15.3134	0	1	1	195	0	1
392	4391	0.2798	2.00915	0.731851	0.0230732	3.91881	3.08717	1.41255	7.15811	4.22088	1.95176	4.13568	0.132289	0	0.145975	0.565524	0.942193	0.986336	0.943241	0.488305	2468.45	51548.2	61818	1991.78	9128.52	55907.6	65702.6	2487.2	6660.07	4359.41	3884.56	495.419	13.4433	8.79944	7.84096	1.51676	0.992805	0.884664	0.112826		90.159	111.207	21.0484	0	1	1	195.5	0	1
393	4391	0.298758	1.88851	0.943039	0.0427882	3.69566	2.91475	1.43087	7.55643	3.73441	1.71739	3.1512	0.134363	0	0.0533852	0.550598	0.88991	0.96529	0.93745	0.495835	2477.44	50002.2	57620.8	1997.05	10652.4	56113.4	62776.7	2416.22	8174.92	6111.22	5155.97	419.171	19.5026	14.5793	12.3004	1.86174	1.39176	1.17421	0.0954615		90.3967	107.627	17.2305	0	1	1	196	0	1
394	4391	0.244315	0.363513	0.945097	0.0351744	3.90042	2.98819	1.53517	2.92753	4.5667	1.73328	5.48373	0.137705	0	0.0949671	0.568541	0.979591	0.963357	0.955851	0.477566	389.971	39683.1	53373	1951.7	1954.66	41069.2	54677.2	2261.81	1564.69	1386.12	1304.17	310.105	5.04568	4.46984	4.20556	0.356341	0.315673	0.297009	0.0706229		88.8067	102.575	13.7682	0	1	1	196.5	0	1
395	4391	0.268629	0.655216	1.04952	0.0181657	3.80477	3.62761	1.43125	6.32522	4.20977	1.89457	3.21963	0.104241	0	0.0772447	0.564132	0.95889	0.990365	0.958339	0.489954	772.858	48629.3	56604.7	1957.4	3844.64	50294.1	57683.9	2362.86	3071.78	1664.77	1079.17	405.459	7.57604	4.10589	2.6616	0.699562	0.379133	0.245769	0.0923387		88.9791	106.747	17.7682	0	1	1	197	0	1
396	4391	0.27251	0.310756	1.13988	0.0318287	4.22077	2.80398	1.38658	4.77221	4.20472	1.72684	3.6883	0.105452	0	0.107203	0.561885	0.947542	0.97839	0.920237	0.485426	371.848	43088.6	52188.5	1982.02	1970.68	43913.5	52485.1	2378.97	1598.83	824.888	296.577	396.947	4.02783	2.07808	0.747145	0.364116	0.187859	0.0675419	0.0904001		90.1919	107.908	17.7159	0	1	1	197.5	0	1
397	4391	0.306238	2.88198	0.871984	0.039326	3.27712	3.00983	1.34026	5.02228	3.98828	1.75628	4.12865	0.10577	0	0.0828398	0.595865	0.966609	0.962161	0.948921	0.501085	3875.37	45638.9	56441.2	1844.3	15407.8	55649	65291.6	2343.07	11532.4	10010.1	8850.39	498.773	23.1216	20.0694	17.7443	2.62638	2.27968	2.01558	0.11359		83.1211	103.213	20.0916	0	1	1	198	0	1
398	4391	0.257038	2.01409	0.774464	0.0298045	2.66225	3.34582	1.56709	5.01801	4.1708	1.8047	4.50701	0.100788	0	0.103092	0.562224	0.948629	0.98537	0.933133	0.500374	2273.21	44030.9	55157.5	1978.61	9386.05	49654.8	59886.2	2444.03	7112.84	5623.81	4728.69	465.424	15.2825	12.0832	10.16	1.61987	1.28076	1.07691	0.105995		89.6035	109.183	19.5791	0	1	1	198.5	0	1
399	4391	0.253894	0.869847	0.883186	0.0337671	3.10516	3.12222	1.51693	5.29401	4.5018	1.96129	4.55948	0.101119	0	0.0950147	0.567611	0.867142	0.986506	0.966316	0.482044	969.748	45002	56366	1955.04	4472.05	46287.5	56082.5	2512.93	3502.3	1285.47	-283.526	557.896	6.27769	2.30414	-0.508206	0.797609	0.292752	-0.0645698	0.127055		88.8266	113.44	24.6133	0	1	1	199	0	1
400	4391	0.307241	1.71509	0.70831	0.0311874	3.35941	2.96025	1.37989	5.62525	4.06487	1.71115	3.55639	0.113427	0	0.0808199	0.576865	0.950099	0.989587	0.949947	0.48145	2313.82	45584.4	54592.8	1912.54	7882.93	49589.3	57802.5	2347.88	5569.11	4004.82	3209.68	435.335	12.7927	9.1994	7.37288	1.2683	0.912053	0.730967	0.0991426		86.5849	105.145	18.5602	0	1	1	199.5	0	1
401	4391	0.294197	0.261662	0.856515	0.020806	3.72703	3.25069	1.3466	5.1608	3.82901	1.37205	5.0246	0.126792	0	0.106724	0.55545	0.929006	0.971625	0.944815	0.478543	338.02	42063	54317.9	2003.99	1346.03	42393.9	54178.9	2381.04	1008.01	330.941	-138.951	377.047	2.67342	0.877717	-0.368524	0.229562	0.075368	-0.0316445	0.0858682		91.2001	108.144	16.9441	0	1	1	200	0	1
402	4391	0.287369	0.467784	1.47019	0.0277911	3.40847	3.12476	1.33035	7.22743	4.36578	1.8988	5.31195	0.17356	0	0.130614	0.557051	0.951553	0.977813	0.963262	0.493575	590.268	48942.6	61935.7	2010.43	3667.19	49552.4	62258.9	2462.22	3076.93	609.767	323.153	451.794	6.81046	1.34966	0.715267	0.700735	0.138867	0.0735945	0.102891		91.436	111.313	19.8774	0	1	1
403	4391	0.27648	3.64437	1.10566	0.0386077	3.21435	3.47171	1.36093	11.7009	4.21999	1.64817	3.53617	0.0815887	0	0.103245	0.579293	0.951093	0.987936	0.95847	0.482681	4424.36	63502.7	72497.5	1919.22	22735.5	77383.7	85703.5	2390.82	18311.1	13881	13206	471.605	38.8272	29.4336	28.0022	4.17015	3.16124	3.00751	0.107403		86.4084	103.719	17.3104	0	1	1
404	4391	0.293658	1.01032	1.33054	0.0383454	4.32749	2.84013	1.57378	4.23872	4.16123	1.91179	4.16973	0.0948535	0	0.0600731	0.569352	0.938295	0.958031	0.939081	0.499015	1302.76	43791.8	54216.2	1927.56	7375.57	49265.5	58625.9	2333.8	6072.81	5473.67	4409.68	406.234	14.9491	13.4742	10.855	1.38301	1.24656	1.00425	0.0925151		87.4993	104.619	17.12	0	1	1
405	4391	0.280421	0.0324235	0.832329	0.0229279	3.72422	2.71442	1.46297	5.851	4.09155	1.92386	4.72565	0.0950436	0	0.0927157	0.562511	0.928634	0.988288	0.955014	0.472883	39.9239	44561.9	56234.2	1971.91	161.688	43152.9	54107.5	2372.98	121.764	-1408.98	-2126.67	401.072	0.303597	-3.51305	-5.30247	0.0277304	-0.32088	-0.484325	0.0913395		89.8069	108.047	18.2402	0	1	1
406	4391	0.287446	0.710439	0.827417	0.0333194	4.42515	2.65523	1.5676	6.42651	3.99287	1.65944	3.43873	0.0972625	0	0.0712448	0.564628	0.953314	0.972492	0.939911	0.443867	896.699	47478.4	56004	1952.15	3581.8	49569.2	58067.9	2147.08	2685.1	2090.77	2063.91	194.928	13.7748	10.7258	10.5881	0.611501	0.476148	0.470032	0.0443926		88.7119	96.9789	8.26703	0	1	1
407	4391	0.305283	0.583604	0.795472	0.0348357	4.2579	3.21777	1.46092	6.98696	3.49257	1.89521	3.6537	0.127093	0	0.0838774	0.567395	0.939127	0.986418	0.932267	0.485495	782.321	48734.7	57837.7	1949.21	2910.07	49470.9	57750.5	2375.26	2127.75	736.17	-87.1514	426.043	4.99422	1.72792	-0.20456	0.484571	0.167654	-0.0198477	0.0970263		88.6041	107.525	18.9207	0	1	1
408	4391	0.301546	3.33265	0.831491	0.0259074	3.5202	3.1554	1.4151	5.5762	3.37516	2.26619	4.37867	0.0750021	0	0.0867917	0.562403	0.919069	0.977269	0.963448	0.493606	4412.73	47697.3	58510.5	1969.05	16959.6	58820.7	68613.9	2436.43	12546.9	11123.4	10103.5	467.374	26.8455	23.7998	21.6175	2.85741	2.53323	2.30095	0.106439		88.6809	107.111	18.4304	0	1	1
409	4391	0.302967	0.575255	0.911102	0.0310937	3.19227	2.89001	1.29662	5.81231	3.81266	1.77474	4.84556	0.11983	0	0.0758056	0.555904	0.945355	0.99475	0.950128	0.492103	765.278	43123.6	54951.5	1987.24	3145.21	43895.1	54770.5	2398.23	2379.94	771.543	-180.954	410.993	5.79069	1.87727	-0.440284	0.542003	0.17571	-0.0412101	0.093599		90.34	108.518	18.1778	0	1	1
410	4391	0.306518	0.571339	1.0122	0.0330327	3.37938	2.76492	1.47562	5.6743	3.69482	1.54744	5.96895	0.168821	0	0.123166	0.571215	0.863185	0.973362	0.935679	0.493542	768.976	42666.2	57637.5	1959.82	3391.19	43407.9	56234.1	2554.12	2622.22	741.653	-1403.44	594.292	4.41234	1.24796	-2.36153	0.59718	0.168903	-0.319617	0.135343		89.0904	115.562	26.4715	0	1	1
411	4391	0.289541	1.86754	0.847956	0.0303676	4.17032	2.89408	1.41999	3.67497	3.96625	1.83748	4.41061	0.124572	0	0.104869	0.55404	0.940248	0.99107	0.956253	0.486817	2374.34	42301.8	53031.9	2007.98	9576.91	49150.5	59337.8	2431.09	7202.57	6848.66	6305.92	423.108	17.023	16.1866	14.9038	1.6403	1.5597	1.4361	0.0963579		90.9181	108.549	17.6313	0	1	1
412	4391	0.292764	0.891923	1.21338	0.0427773	3.84821	2.84518	1.41677	3.24234	4.11579	1.49631	5.50868	0.114912	0	0.103827	0.562473	0.933779	0.9987	0.959448	0.497578	1146.59	38837.9	52443.4	1978.14	6066.26	43422.4	55782.6	2494.87	4919.66	4584.5	3339.22	516.73	9.52076	8.87213	6.46222	1.1204	1.04407	0.76047	0.117679		89.8388	112.254	22.4155	0	1	1
413	4391	0.299212	1.7068	1.07447	0.0206175	3.56352	3.27175	1.57902	3.95819	3.94	1.9646	3.82542	0.131581	0	0.125416	0.565806	0.965932	0.975254	0.966295	0.471621	2242.46	43010.3	52514.4	1979.02	10449.6	50757.1	60322.1	2349.95	8207.15	7746.86	7807.73	370.921	22.1264	20.8855	21.0496	1.86908	1.76426	1.77812	0.084473		89.6293	104.655	15.0255	0	1	1
414	4391	0.277989	1.7516	0.663549	0.0315146	4.19301	3.02898	1.40061	6.85536	4.0253	2.01077	4.4928	0.0857215	0	0.0829579	0.574384	0.975903	0.996803	0.952825	0.464706	2138.09	50751.3	62082.7	1923.07	7484.01	54738.3	65669.5	2255.98	5345.92	3986.99	3586.82	332.907	16.0583	11.9763	10.7742	1.21747	0.90799	0.816858	0.0758158		87.1045	101.05	13.9457	0	1	1
415	4391	0.264686	1.05425	1.16904	0.0317895	4.30638	3.34515	1.61549	5.87387	3.27685	1.81202	4.43231	0.11724	0	0.060632	0.560435	0.980279	0.964176	0.950559	0.475814	1225.29	46323.6	57231	1962.31	6784.19	51555.6	62312.4	2183.51	5558.9	5231.95	5081.43	221.195	25.1312	23.6531	22.9726	1.26598	1.19152	1.15724	0.0503747		89.0997	97.9086	8.80896	0	1	1
416	4391	0.289236	1.06366	0.974339	0.0368314	4.70608	2.98336	1.35122	5.18114	3.94319	2.06906	4.11096	0.0961118	0	0.0981464	0.567588	0.958933	0.989757	0.936354	0.483198	1350.88	46527.8	56773.4	1956.98	6073.56	50468.5	60100.2	2365.17	4722.68	3940.73	3326.77	408.195	11.5697	9.65403	8.14997	1.07554	0.897456	0.757635	0.0929617		88.8281	106.345	17.5168	0	1	1
417	4391	0.285306	1.34631	1.11649	0.0260543	3.4463	2.94332	1.46542	4.2602	3.48737	1.7252	3.5627	0.123234	0	0.0784227	0.573166	0.967751	0.988069	0.949391	0.495335	1686.63	40478.2	49444.7	1924.62	8440.95	46567.6	54753	2362.98	6754.32	6089.4	5308.25	438.365	15.408	13.8912	12.1092	1.53822	1.38679	1.20889	0.0998325		87.2778	105.706	18.4283	0	1	1
418	4391	0.278208	1.35101	0.993759	0.0205438	5.11361	2.95671	1.51323	3.92454	4.4452	1.7897	5.92941	0.078717	0	0.0787304	0.567747	0.96002	0.94721	0.936905	0.522498	1650.4	45336.7	60118.6	1944.86	7667.51	51162.4	64587.5	2391.4	6017.11	5825.69	4468.85	446.538	13.475	13.0463	10.0078	1.37033	1.32673	1.01773	0.101694		88.2083	107.177	18.9685	0	1	1
419	4391	0.275953	1.36693	1.47573	0.0251632	3.28969	3.23516	1.45511	4.63622	4.1635	1.82103	4.28738	0.141294	0	0.0990528	0.566203	0.973131	0.973596	0.954128	0.482095	1656.33	43461.1	54120.4	1962.39	10665	51607.6	62027.7	2316.26	9008.64	8146.54	7907.36	353.864	25.4579	23.0216	22.3457	2.05161	1.85528	1.80081	0.0805886		89.0053	103.071	14.0661	0	1	1
420	4391	0.277532	2.57827	1.08984	0.0292259	3.13179	2.99082	1.63243	7.52749	4.00494	1.97193	5.30039	0.0975111	0	0.115334	0.562005	0.919616	0.994206	0.96332	0.497212	3141.99	51261.9	64342	1986.04	15811.2	60879.8	72763.9	2526.01	12669.2	9617.96	8421.95	539.97	23.4628	17.812	15.5971	2.88526	2.19038	1.918	0.122972		89.744	111.453	21.7091	0	1	1
421	4391	0.278535	0.764954	1.10917	0.0247386	4.18948	2.92735	1.44478	4.61426	4.42972	2.20235	5.53337	0.128387	0	0.122533	0.560152	0.971755	0.987377	0.940633	0.466235	935.574	45275	58885.1	1996.1	4744.28	48336.5	62117.7	2324	3808.71	3061.44	3232.67	327.902	11.6154	9.33644	9.85864	0.86739	0.697207	0.736203	0.0746759		90.7047	104.773	14.0678	0	1	1
422	4391	0.292358	1.54927	1.06054	0.0297205	5.37588	2.69379	1.46177	2.83109	3.31952	2.25578	5.31546	0.117904	0	0.0707969	0.552929	0.938842	0.991645	0.951028	0.517624	1988.86	41433.2	54338.7	1996	9405.74	49435.3	60766.7	2492.39	7416.88	8002.15	6427.99	496.393	14.9416	16.1206	12.9494	1.68911	1.8224	1.4639	0.113048		90.4601	111.381	20.9204	0	1	1
423	4391	0.279553	2.41788	1.11502	0.0289898	3.18916	3.06802	1.21694	8.20462	4.20329	1.95277	4.53248	0.113216	0	0.0740564	0.568043	0.96404	0.96993	0.94455	0.507498	2967.99	52941.5	64246.7	1940.97	15113.9	62179.6	72485	2370	12145.9	9238.09	8238.21	429.029	28.3102	21.5326	19.202	2.76609	2.10387	1.87616	0.0977064		87.731	104.506	16.7752	0	1	1
424	4391	0.281612	3.06356	1.63755	0.0323529	3.47612	3.11854	1.36784	4.95023	4.41038	1.73574	5.4075	0.147909	0	0.0997858	0.554769	0.918665	0.987084	0.95276	0.492112	3788.27	46595.5	59768.1	2003.01	26251.9	67659.2	79761.7	2467.18	22463.6	21063.7	19993.6	464.173	48.395	45.379	43.0736	5.11584	4.79701	4.55331	0.10571		90.3696	106.396	16.0262	0	1	1
425	4391	0.297802	0.80783	1.00373	0.0228304	3.20473	3.37243	1.52378	6.48271	3.87126	2.24223	5.46028	0.100721	0	0.126941	0.560144	0.909449	0.997937	0.959003	0.481562	1056.36	47630.4	61060.5	1998.45	4697.74	49054.1	61508	2508.47	3641.39	1423.66	447.451	510.01	7.13983	2.79143	0.877338	0.829284	0.324222	0.101902	0.116149		90.7845	113.185	22.4005	0	1	1
426	4391	0.304	1.3636	0.851255	0.0244835	4.18084	3.55262	1.51538	6.15813	4.01118	1.79434	3.77909	0.122149	0	0.137207	0.561242	0.946892	0.982549	0.94664	0.461718	1820.22	49223	58536.2	2000.38	7063.75	53600.5	62929.9	2367.6	5243.53	4377.55	4393.69	367.223	14.2789	11.9207	11.9646	1.19415	0.996936	1.00061	0.0836309		90.6982	106.23	15.532	0	1	1
427	4391	0.285439	0.826256	0.981454	0.0370458	3.43293	3.20173	1.43133	5.31453	4.12691	2.16921	2.90814	0.101566	0	0.128353	0.55563	0.895986	0.979744	0.946662	0.486117	1035.6	45127	52222.2	2013.93	4730.81	47179.1	53687.8	2506.1	3695.21	2052.07	1465.55	492.171	7.50798	4.16944	2.97773	0.841542	0.467337	0.333762	0.112086		91.4942	113.07	21.5757	0	1	1
428	4391	0.269665	0.396751	0.906813	0.0428506	3.66225	2.8201	1.29697	8.13612	4.42579	1.92594	3.06304	0.113209	0	0.117566	0.553994	0.968426	0.973143	0.96666	0.506064	469.793	50849.3	58300.4	2014.16	2124.23	49626.1	56879.3	2452.37	1654.44	-1223.17	-1421.07	438.213	3.77543	-2.79126	-3.24287	0.37678	-0.278563	-0.323632	0.0997981		91.6334	111.216	19.5828	0	1	1
429	4391	0.300937	1.21785	0.803766	0.0291846	3.77591	3.32496	1.45517	6.64652	3.90298	1.74216	3.92064	0.127129	0	0.138099	0.568993	0.964219	0.974243	0.945422	0.471029	1609.28	48517.2	58312.7	1976.23	6063.54	51663.2	61452.9	2362.01	4454.26	3146.07	3140.29	385.787	11.5459	8.15495	8.13997	1.01441	0.716482	0.715166	0.0878585		89.6461	106.203	16.5573	0	1	1
430	4391	0.293477	0.640007	1.0254	0.0383043	3.93987	3.06242	1.43215	3.18446	4.22707	1.71753	5.39204	0.100296	0	0.101708	0.567107	0.932793	0.993775	0.94898	0.495025	824.75	39798.2	53225.3	1960.77	3814.05	42502	54627.5	2469.76	2989.3	2703.79	1402.26	508.988	5.87302	5.31209	2.755	0.680778	0.615757	0.319349	0.115916		89.1209	111.623	22.5025	0	1	1
431	4391	0.282453	1.54281	0.988567	0.0301444	3.80105	2.96408	1.29139	5.14938	4.56722	1.71633	4.38258	0.107988	0	0.0675817	0.568435	0.947947	0.996189	0.952012	0.501554	1913.47	45849.5	56788.4	1935.62	8814.71	51142	60771.7	2419.75	6901.24	5292.5	3983.32	484.129	14.255	10.932	8.2278	1.57168	1.20531	0.907155	0.110255		87.7273	108.207	20.4793	0	1	1
432	4391	0.292242	2.83244	0.848649	0.0275428	4.2389	2.83414	1.60416	6.43214	4.04619	2.20332	3.57333	0.162888	0	0.089821	0.577223	0.968971	0.985674	0.955321	0.477616	3634.68	52054.8	61111.7	1917.33	14532.1	61423.4	69985.9	2311.62	10897.4	9368.61	8874.19	394.29	27.6381	23.7607	22.5068	2.48176	2.13359	2.021	0.0897949		86.5021	101.979	15.4772	0	1	1
433	4391	0.279442	1.58115	0.785413	0.0261945	3.63908	3.38755	1.42784	4.5239	4.60203	2.08722	7.17535	0.0940653	0	0.0841326	0.562816	0.969666	0.95926	0.953891	0.489211	1940.12	45985.7	63718.4	1966.09	7574.97	50781.6	68040.5	2291.95	5634.85	4795.88	4322.15	325.868	17.2918	14.7172	13.2635	1.28327	1.09221	0.984321	0.0742128		89.1088	102.668	13.5593	0	1	1
434	4391	0.266352	0.701674	1.38878	0.0254008	4.26446	3.09425	1.58883	3.64668	3.93814	1.80655	4.62155	0.1135	0	0.0814573	0.566892	0.973144	0.944916	0.961468	0.488416	820.644	41475.4	52979.5	1949.63	5177.81	45746.1	57025.6	2252.26	4357.16	4270.7	4046.11	302.633	14.3975	14.1118	13.3697	0.992294	0.972603	0.921456	0.0689212		88.6142	101.406	12.792	0	1	1
435	4391	0.307326	1.50763	0.750112	0.0263562	4.14725	3.27161	1.61757	4.351	4.11343	1.76662	5.38822	0.0955512	0	0.0838273	0.555916	0.939228	0.959015	0.9553	0.500326	2034.5	44813.6	57966.4	1991.14	7174.72	49535.1	61872.5	2383.37	5140.22	4721.43	3906.07	392.234	13.105	12.0373	9.95853	1.17063	1.07525	0.889563	0.0893267		90.2284	106.923	16.6947	0	1	1
436	4391	0.267879	1.79917	0.906136	0.0228476	3.73675	3.16953	1.44469	4.89628	4.58468	1.77847	3.70928	0.139992	0	0.0839194	0.561101	0.948649	0.985619	0.951157	0.504055	2116.29	46165.2	55304.1	1972.23	9455.41	52204.1	60495.4	2433.6	7339.12	6038.89	5191.27	461.369	15.9073	13.0891	11.2519	1.6714	1.37529	1.18225	0.105072		89.3488	108.692	19.3429	0	1	1
437	4391	0.26999	1.5611	1.28547	0.0216816	4.14274	3.06472	1.39097	4.6057	4.42259	1.81537	2.68856	0.0976813	0	0.109813	0.554892	0.978188	0.963786	0.955479	0.506427	1850.72	45196.2	51746.9	2007.41	10811	53352.1	59749.7	2401.37	8960.26	8155.93	8002.75	393.965	22.7438	20.7022	20.3134	2.0406	1.85742	1.82254	0.089721		91.0113	106.915	15.9036	0	1	1
438	4391	0.273459	1.23087	1.02363	0.02586	3.64498	2.95342	1.52416	5.84638	3.84998	1.82047	3.33761	0.115722	0	0.103463	0.554598	0.980118	0.991564	0.958667	0.459377	1477.98	45523.4	53651.3	2005.37	7150.19	50408	58771.8	2262.51	5672.22	4884.64	5120.54	257.145	22.0585	18.9957	19.9131	1.29178	1.11242	1.16615	0.0585618		91.0034	101.424	10.4206	0	1	1
439	4391	0.259474	0.300628	0.863243	0.0256244	5.03258	3.1247	1.5767	5.59719	3.8198	1.53724	3.79667	0.138076	0	0.132288	0.566119	0.97652	0.98831	0.947346	0.482736	342.521	46367.3	55805.1	1981.99	1515.88	47149	56458.2	2401.78	1173.36	781.733	653.104	419.798	2.79505	1.86217	1.55576	0.267219	0.178031	0.148737	0.0956041		90.197	109.051	18.8536	0	1	1
440	4391	0.280178	0.226729	1.21814	0.0239782	3.14651	3.08112	1.48051	6.37629	4.36313	1.52808	3.51038	0.143481	0	0.10224	0.558367	0.884722	0.994994	0.9402	0.483812	278.936	45416.8	54023.5	1991.62	1515.55	44377.4	51935	2505.81	1236.61	-1039.45	-2088.48	514.193	2.40495	-2.02151	-4.06167	0.281624	-0.236722	-0.475628	0.117102		90.6501	113.789	23.1387	0	1	1
441	4391	0.263899	3.51779	1.19884	0.0322182	3.84209	2.9732	1.30618	4.79215	3.36719	1.84951	5.44602	0.140097	0	0.0892823	0.575595	0.976703	0.976423	0.941736	0.490415	4076.34	44750.2	58514.6	1922.83	23092.1	63080.7	76049.4	2323.52	19015.7	18330.5	17534.8	400.685	47.458	45.7479	43.762	4.33061	4.17456	3.99335	0.0912515		86.6524	100.572	13.9197	0	1	1
442	4391	0.283261	0.675288	1.09151	0.0245979	3.6438	3.02635	1.38261	4.42576	3.65461	1.90183	3.39446	0.0981643	0	0.0664798	0.558123	0.944766	0.953819	0.952752	0.491654	839.924	41103.2	49422.1	1974.22	4149.4	43822.9	51662.9	2300.75	3309.47	2719.74	2240.8	326.537	10.1351	8.32902	6.8623	0.753695	0.619389	0.510316	0.0743651		89.7298	103.849	14.1193	0	1	1
443	4391	0.270198	1.24846	0.877282	0.029063	4.22028	3.10063	1.54085	6.23048	4.46659	1.86806	4.57614	0.117617	0	0.117414	0.569804	0.888291	0.980235	0.956637	0.525021	1481.22	49686.8	61136.4	1960.97	6449.8	52187.7	61773.5	2638.65	4968.57	2500.86	637.115	677.685	7.33168	3.6903	0.940134	1.13154	0.569543	0.145096	0.154335		88.9802	118.716	29.7355	0	1	1
444	4391	0.306799	0.793916	1.49008	0.0220695	4.67602	3.5034	1.43468	6.74826	4.5679	1.92738	4.11137	0.134508	0	0.0941011	0.560448	0.960006	0.988446	0.964422	0.485163	1069.53	52366.6	62484.3	1980.03	6341.03	56260.6	65950.7	2372.22	5271.5	3894.08	3466.4	392.194	13.4411	9.92899	8.8385	1.20052	0.886833	0.789433	0.0893176		89.9421	106.605	16.663	0	1	1
445	4391	0.25898	1.15005	0.754799	0.0312799	4.37506	3.13508	1.37018	6.66534	3.70457	1.58976	3.79998	0.120269	0	0.131157	0.565673	0.950805	0.994391	0.947318	0.525402	1307.82	48015.8	57454.5	1982.77	5277.42	50173.9	58609.6	2601.19	3969.6	2158.05	1155.14	618.414	6.419	3.48965	1.8679	0.904031	0.491471	0.263069	0.140837		90.013	117.276	27.2633	0	1	1
446	4391	0.295132	1.88092	1.14529	0.0259772	4.16642	3.06625	1.43398	5.99264	4.12679	1.50566	2.76287	0.10628	0	0.0856443	0.543598	0.947613	0.969916	0.942288	0.517876	2437.54	47711.1	54305.9	2036.85	12111.2	56216.9	62303	2454.54	9673.62	8505.78	7997.08	417.689	23.1599	20.3639	19.146	2.20306	1.93709	1.82124	0.0951239		92.2188	109.041	16.8217	0	1	1
447	4391	0.280646	2.08731	1.01953	0.0416603	3.69962	3.30175	1.61641	6.51402	3.79193	1.64725	4.8282	0.0924585	0	0.141811	0.57162	0.93362	0.998423	0.940378	0.480453	2572.22	48719.3	60838	1970.21	12298.4	56866.6	68197.2	2484.36	9726.15	8147.29	7359.17	514.144	18.9172	15.8463	14.3134	2.21502	1.85545	1.67597	0.11709		89.1528	110.356	21.2031	0	1	1
448	4391	0.298098	2.63324	1.15847	0.0236786	3.42721	3.29954	1.47836	7.03766	4.74638	1.7165	3.32237	0.123618	0	0.0727534	0.558386	0.861251	0.986593	0.945595	0.512243	3446.78	52564.7	60710.7	1976.43	17115.5	62977.8	69549.8	2593.6	13668.7	10413.1	8839.03	617.169	22.1474	16.8724	14.3219	3.11289	2.37146	2.01299	0.140553		89.237	114.235	24.9977	0	1	1
449	4391	0.263048	2.38006	1.10831	0.0264866	3.58228	3.08392	1.42749	4.67053	4.04356	1.74608	7.00435	0.106109	0	0.113841	0.555783	0.892523	0.994375	0.939697	0.507659	2749.07	44190.7	61284.4	2006.33	14608.7	54758.1	69630.2	2589.57	11859.6	10567.4	8345.83	583.244	20.3338	18.1184	14.3093	2.70089	2.40661	1.90067	0.132827		90.7576	114.622	23.8645	0	1	1
450	4391	0.278647	2.10081	1.13559	0.0349034	4.05454	2.84723	1.39194	6.43373	3.93131	1.9458	4.53571	0.0850895	0	0.061442	0.565728	0.962014	0.935376	0.944933	0.51403	2570.43	49036	60303.2	1942.35	13367.8	58422.1	68843.2	2303.81	10797.4	9386.13	8540	361.459	29.8717	25.9673	23.6264	2.45899	2.13758	1.94489	0.0823182		87.8844	101.889	14.0047	0	1	1
451	4391	0.264555	1.10486	0.844018	0.0317686	4.19062	2.92782	1.27986	7.12422	3.76343	1.75583	4.59875	0.15104	0	0.0941335	0.57618	0.961534	0.971391	0.95216	0.497467	1283.47	49015.5	60650.4	1923.97	5532.3	51387.6	62152.9	2378.03	4248.82	2372.07	1502.46	454.058	9.35745	5.22415	3.30896	0.967621	0.540211	0.342168	0.103406		87.3402	107.054	19.7137	0	1	1
452	4391	0.273965	1.65973	0.85231	0.0435204	3.76415	3.23271	1.32982	5.01956	3.74296	1.85836	2.71039	0.0948282	0	0.129452	0.558726	0.941349	0.984744	0.946132	0.481681	1996.63	44267.1	50916.6	2004.4	8525.35	49920.9	56305	2436.11	6528.72	5653.83	5388.38	431.711	15.1229	13.0964	12.4815	1.48684	1.2876	1.22714	0.0983171		90.841	109.018	18.1766	0	1	1
453	4391	0.300069	4.03712	0.852183	0.0261159	3.79534	3.13542	1.57566	5.93854	5.1032	1.96698	4.54559	0.116541	0	0.12088	0.56594	0.97922	0.992648	0.934875	0.491112	5319.33	53833.9	65129.9	1975.96	20888.9	67584.6	78464.5	2408.84	15569.6	13750.8	13334.6	432.883	35.9673	31.7655	30.8043	3.5458	3.13158	3.03681	0.0985841		88.789	104.96	16.171	0	1	1
454	4391	0.266625	1.91533	0.924661	0.0292135	3.86581	3.30204	1.46146	5.76555	4.32955	1.5276	3.06949	0.0986445	0	0.097735	0.553092	0.964159	0.989606	0.955211	0.487983	2242.38	47506.7	54961.3	2007.94	10264.7	54481.6	61684.4	2381.37	8022.3	6974.94	6723.08	373.422	21.4832	18.6784	18.004	1.82699	1.58846	1.5311	0.0850426		90.9465	106.128	15.1815	0	1	1
455	4391	0.271379	0.621548	1.20095	0.0246492	3.31447	3.17268	1.41171	4.19407	3.46275	2.21823	5.50795	0.102175	0	0.0923257	0.573214	0.939925	0.999599	0.954286	0.494698	740.653	40538.4	54401.9	1933.38	4085.57	42899.1	55258.5	2455.5	3344.92	2360.69	856.663	522.118	6.40644	4.52137	1.64074	0.761767	0.53762	0.195095	0.118906		87.8923	110.912	23.0195	0	1	1
456	4391	0.291773	1.19065	1.15071	0.0353039	4.82681	3.11775	1.53178	7.40897	3.73837	1.78399	3.38074	0.0898716	0	0.0766073	0.561324	0.908582	0.952402	0.952194	0.498494	1525.44	51730.8	60063.6	1967.48	7726.11	56468.6	63965	2402.67	6200.67	4737.74	3901.4	435.193	14.2481	10.8865	8.96477	1.41213	1.07897	0.8885	0.0991101		89.2669	107.677	18.4099	0	1	1
457	4391	0.261661	3.22871	0.951408	0.0234656	3.24926	3.12486	1.29613	3.36922	4.35165	2.14804	4.37469	0.0705311	0	0.0775594	0.56705	0.911288	0.986775	0.937317	0.524326	3709.65	42939.4	53832	1946.75	17530.7	55472	64465.4	2557.76	13821.1	12532.7	10633.4	611.007	22.6201	20.5115	17.4031	3.14759	2.85417	2.42164	0.13915		87.8254	112.508	24.6824	0	1	1
458	4391	0.315024	2.19118	0.889394	0.0326504	3.90899	3.42791	1.46596	5.3108	4.07159	1.9101	4.48881	0.0934526	0	0.102544	0.565812	0.962407	0.925905	0.961371	0.472927	3030.99	47954.4	59106.8	1965.79	11902.4	56260.1	67664.3	2221.56	8871.41	8305.63	8557.54	255.777	34.6842	32.4722	33.4571	2.02036	1.89151	1.94888	0.0582502		88.8467	98.4764	9.62968	0	1	1
459	4391	0.269222	2.17907	0.828087	0.026618	3.71235	2.90765	1.37981	4.54439	4.01773	2.31016	4.25497	0.0942834	0	0.117859	0.552933	0.933816	0.990731	0.940303	0.497605	2576	44748.9	55079.6	2017.86	10754.1	51671.2	61291.8	2493.1	8178.06	6922.36	6212.16	475.238	17.2083	14.5661	13.0717	1.86246	1.57649	1.41475	0.10823		91.3222	111.106	19.7835	0	1	1
460	4391	0.294404	2.01528	0.966706	0.0321134	4.35197	3.08648	1.49294	6.11612	4.12041	2.00083	5.31797	0.136135	0	0.0910042	0.579361	0.957488	0.98605	0.954981	0.475152	2605.21	50369.9	63898.6	1910.45	11443.9	57889.9	70571	2324.76	8838.66	7520.03	6672.34	414.31	21.3334	18.1507	16.1047	2.0129	1.7126	1.51955	0.0943543		86.4233	103.281	16.858	0	1	1
461	4391	0.255804	1.74266	0.920802	0.0345955	3.58273	2.65071	1.44283	5.05226	3.96163	1.78595	4.41692	0.121426	0	0.0964583	0.569035	0.864575	0.991111	0.945703	0.513303	1957.42	43589.3	54625.5	1950.85	9268.11	48824.6	57717.7	2626.41	7310.7	5235.3	3092.17	675.561	10.8217	7.74955	4.57718	1.66493	1.19228	0.704206	0.153851		88.4109	117.516	29.1053	0	1	1
462	4391	0.297785	4.39322	1.04007	0.0315569	3.72233	2.97905	1.35842	3.60006	4.97927	1.45271	3.83603	0.109333	0	0.102456	0.562962	0.952109	0.997115	0.949353	0.501538	5744.45	46168.9	55651.4	1975.69	26416.8	65933.1	74599.2	2471.71	20672.3	19764.3	18947.9	496.023	41.6762	39.8455	38.1996	4.70789	4.50109	4.31516	0.112964		88.6797	106.565	17.8848	0	1	1
463	4391	0.280912	1.38838	1.16162	0.0295483	3.73754	3.21164	1.32649	6.4948	3.71773	1.74627	3.8293	0.104291	0	0.0972009	0.572677	0.95086	0.962546	0.952183	0.482574	1712.55	47346.4	56975.7	1938.41	8974.35	53236	62383	2329.35	7261.81	5889.51	5407.33	390.939	18.5753	15.065	13.8316	1.65379	1.34127	1.23146	0.089032		87.9003	104.053	16.1526	0	1	1
464	4391	0.305439	0.749291	0.688174	0.0340119	4.06966	3.30598	1.70968	8.00865	4.58527	1.89949	5.17437	0.13051	0	0.093052	0.555989	0.962576	0.999392	0.963257	0.478827	1004.94	54172.8	66805.2	1995.41	3381.03	54616.6	66860.6	2362.26	2376.09	443.859	55.3816	366.851	6.477	1.20992	0.150965	0.541127	0.101084	0.0126125	0.083546		90.6573	106.825	16.1681	0	1	1
465	4391	0.290809	0.589063	0.772726	0.0362348	3.67683	3.06364	1.42975	4.77178	4.76113	2.03136	4.49088	0.173988	0	0.0882707	0.553615	0.952107	0.988756	0.958093	0.496741	752.201	45160.2	56077.2	2001.64	2844.64	45884.9	56124.4	2416.54	2092.44	724.723	47.2119	414.902	5.04321	1.74673	0.11379	0.476529	0.165047	0.010752	0.0944892		90.9987	109.42	18.4213	0	1	1
466	4391	0.280988	1.44022	0.787495	0.0244301	4.70705	3.08347	1.27391	3.124	4.15084	1.73969	4.79043	0.117212	0	0.0911001	0.563341	0.903498	0.993629	0.945057	0.500402	1776.96	41747.9	53597.7	1968.05	6911.57	46960.1	57200.4	2518.48	5134.61	5212.18	3602.76	550.436	9.32825	9.46918	6.54528	1.16935	1.18701	0.820487	0.125356		89.2353	113.137	23.9018	0	1	1
467	4391	0.301437	0.581301	0.849957	0.0298985	3.50004	3.10091	1.55644	7.18487	4.61124	1.44649	4.97928	0.134616	0	0.0708668	0.567727	0.925095	0.998293	0.953221	0.465288	769.416	49386.6	61799.4	1940.26	3015.24	49667.5	61040.7	2332.88	2245.82	280.856	-758.663	392.622	5.72007	0.715336	-1.9323	0.511461	0.0639618	-0.172777	0.0894151		88.1993	105.571	17.3716	0	1	1
468	4391	0.305839	1.83415	0.974073	0.0385541	4.71432	3.04632	1.64566	8.61534	3.48457	1.61634	5.56522	0.147748	0	0.0542094	0.557163	0.929846	0.96312	0.9393	0.46248	2463.15	54554.7	68170	1971.71	10618.6	61704.3	74754.5	2214.86	8155.45	7149.6	6584.51	243.155	33.5401	29.4035	27.0795	1.85731	1.62824	1.49955	0.0553757		89.2459	98.4638	9.21784	0	1	1
469	4391	0.292404	0.333394	0.885396	0.0307336	4.22303	3.22527	1.32745	5.85613	4.00691	1.92742	3.82747	0.129304	0	0.134055	0.565606	0.91454	0.988693	0.941968	0.514401	428.061	46537.9	56043.8	1984.66	1769.21	46127.5	54482.6	2599.1	1341.15	-410.412	-1561.15	614.436	2.18274	-0.66795	-2.54078	0.305433	-0.0934667	-0.355533	0.139931		90.2993	117.98	27.6807	0	1	1
470	4391	0.277447	3.52466	1.18872	0.0238679	3.54451	3.08043	1.31102	4.29824	3.93225	1.45634	5.88077	0.103918	0	0.0893849	0.573144	0.962959	0.939602	0.955132	0.494025	4293.99	43708.2	58508.2	1931.74	23060.9	61899.6	76121.2	2293.05	18766.9	18191.5	17613	361.312	51.9411	50.3483	48.7474	4.27395	4.1429	4.01117	0.0822847		87.0085	99.1914	12.183	0	1	1
471	4391	0.283586	2.8122	1.19948	0.0374288	4.4055	3.19789	1.63315	6.88364	4.02482	1.91099	5.13434	0.116896	0	0.104847	0.560417	0.902242	0.98042	0.962396	0.483565	3501.83	52964.6	65599.1	1985.84	18775.6	66577.7	78158.5	2462.03	15273.8	13613.1	12559.4	476.188	32.0752	28.5877	26.3749	3.47844	3.10023	2.86026	0.108446		89.653	107.864	18.2108	0	1	1
472	4391	0.282689	1.42528	1.39121	0.0230281	3.65525	3.07316	1.43808	6.22473	4.04646	1.71547	4.68784	0.146188	0	0.0772326	0.575814	0.951596	0.97679	0.973081	0.467507	1769.19	47460.3	59313.1	1914.02	10620.1	54973.7	66242.2	2268.98	8850.87	7513.41	6929.11	354.961	24.9348	21.1669	19.5207	2.01568	1.71109	1.57802	0.0808384		86.7765	100.928	14.152	0	1	1
473	4391	0.271664	0.403965	1.00643	0.0299374	3.50765	3.19268	1.59321	6.99605	3.62724	2.15055	3.03045	0.118375	0	0.0777353	0.56817	0.912129	0.975479	0.945835	0.493023	481.88	48163.2	55723.7	1942.7	2320.2	47889.1	54534.1	2422.96	1838.32	-274.166	-1189.57	480.255	3.8278	-0.570875	-2.47696	0.418656	-0.0624381	-0.270912	0.109373		88.376	109.832	21.4559	0	1	1
474	4391	0.287011	0.664051	1.19472	0.0302628	4.70452	3.03529	1.64685	7.38775	3.88377	2.15685	5.0356	0.178931	0	0.103233	0.568022	0.924985	0.990988	0.929523	0.484654	836.881	52331.5	64891.2	1958.48	4408.73	54072.6	65448.7	2433.48	3571.85	1741.14	557.537	474.994	7.51978	3.66561	1.17378	0.813449	0.396525	0.126973	0.108175		89.0139	109.835	20.8215	0	1	1
475	4391	0.294993	0.603766	0.943403	0.0302802	3.87073	2.99834	1.59614	3.39894	3.55687	1.98989	4.76209	0.119521	0	0.136833	0.572558	0.946912	0.999019	0.93838	0.498324	782.067	39419.4	51391.8	1964.09	3363.43	41859.5	52837.1	2521.74	2581.37	2440.12	1445.28	557.647	4.62903	4.37575	2.59175	0.587877	0.55571	0.329147	0.126998		89.2816	114.093	24.8117	0	1	1
476	4391	0.292994	1.33225	0.734902	0.0303649	4.32929	2.96197	1.13693	3.56122	4.41047	2.18319	4.40384	0.11353	0	0.114347	0.557507	0.938691	0.985721	0.940236	0.518571	1713.99	43127.4	53908	2000.74	6190.73	46755.7	56457.2	2546.24	4476.74	3628.38	2549.16	545.5	8.20668	6.65147	4.67308	1.01953	0.826321	0.580543	0.124231		90.7386	114.565	23.8267	0	1	1
477	4391	0.289971	0.744879	0.954775	0.0251792	4.95071	2.89629	1.51868	4.4067	4.2131	1.99914	6.13541	0.139185	0	0.0690981	0.572483	0.93355	0.983176	0.940257	0.542633	948.426	45518.3	60941.3	1921.21	4153.63	47915	60416.7	2571.61	3205.2	2396.72	-524.623	650.394	4.92809	3.68503	-0.806624	0.729948	0.545825	-0.119477	0.14812		87.2908	116.185	28.894	0	1	1
478	4391	0.274736	0.804916	0.83586	0.029326	4.80101	2.91899	1.49846	8.64343	3.74764	1.67571	4.03906	0.125769	0	0.0701047	0.566014	0.972438	0.983629	0.942739	0.496184	971.021	53614.7	63653.2	1946.27	4028.92	54850.4	64136	2332.03	3057.9	1235.7	482.78	385.755	7.92706	3.20334	1.25152	0.696401	0.281417	0.109948	0.0878512		88.4272	105.301	16.8738	0	1	1
479	4391	0.280184	2.88948	0.846383	0.0258471	3.52515	3.55929	1.73755	5.87263	3.72476	2.67387	4.7002	0.0987631	0	0.113153	0.561961	0.897991	0.96455	0.963351	0.488557	3554.9	50834.9	62433	1985	14621.5	60285.5	70961.7	2468.7	11066.6	9450.58	8528.7	483.694	22.8794	19.5384	17.6324	2.5203	2.15226	1.94231	0.110156		89.6027	109.114	19.5109	0	1	1
480	4391	0.269334	1.03287	1.07952	0.0436476	3.24175	3.32461	1.44307	4.67744	3.38781	1.97612	3.87173	0.104495	0	0.0640555	0.549126	0.963594	0.954011	0.942021	0.512677	1221.52	41486.2	50821.7	2007.42	6315.47	45955.1	54731.3	2339.04	5093.95	4468.94	3909.6	331.619	15.3609	13.4761	11.7894	1.16009	1.01775	0.890367	0.0755224		91.1554	105.1	13.9444	0	1	1
481	4391	0.262175	1.16825	0.757519	0.0258144	4.32019	3.20591	1.62712	3.98116	5.29513	1.93455	4.53265	0.127076	0	0.147588	0.571085	0.971715	0.977004	0.937781	0.522882	1344.91	46825.6	58191.8	1975.5	5363.25	49793.7	60386.6	2554.1	4018.35	2968.13	2194.82	578.6	6.94495	5.12984	3.79332	0.915133	0.675957	0.499844	0.13177		89.6732	115.112	25.4388	0	1	1
482	4391	0.28082	1.86556	0.857568	0.0339443	3.4951	3.18869	1.49621	5.25801	4.36827	2.33601	4.25244	0.0780751	0	0.0913872	0.559947	0.942983	0.988177	0.930861	0.500437	2300.38	47528.4	57983.9	1980.38	9603.36	53189.7	62672.1	2439.21	7302.97	5661.38	4688.11	458.824	15.9167	12.3389	10.2177	1.66317	1.28931	1.06766	0.104492		89.678	108.913	19.2352	0	1	1
483	4391	0.29127	1.36426	0.913977	0.0278168	2.74538	3.25993	1.30888	6.78296	5.03244	1.80143	4.547	0.144554	0	0.0874137	0.566245	0.956864	0.989544	0.94177	0.479597	1744.85	49571.1	60876.7	1955.47	7386.65	52873.6	63523.4	2337.81	5641.8	3302.51	2646.69	382.335	14.7562	8.63775	6.92244	1.28486	0.75211	0.602754	0.0870724		88.6698	104.799	16.1296	0	1	1
484	4391	0.288393	3.60685	0.913371	0.0326674	4.08267	3.30333	1.40483	5.14781	4.59297	1.89848	4.49219	0.0731258	0	0.100276	0.562115	0.976622	0.972264	0.947464	0.520458	4567.48	50223.3	61311.2	1977.45	19550.5	63934.9	74245.8	2451.5	14983.1	13711.6	12934.7	474.045	31.6068	28.9246	27.2857	3.41222	3.12265	2.94572	0.107958		89.0283	107.208	18.1795	0	1	1
485	4391	0.286905	0.647079	1.19699	0.027501	3.76816	2.87254	1.67994	4.74531	4.50552	1.52543	5.62075	0.131864	0	0.121553	0.567724	0.940074	0.982167	0.941122	0.465069	815.188	43623.9	57635.7	1970.42	4294.36	46267.6	59883.9	2358.32	3479.17	2643.71	2248.25	387.904	8.96917	6.81537	5.79589	0.792342	0.602074	0.512012	0.0883406		89.5624	106.438	16.8758	0	1	1
486	4391	0.285477	0.455222	1.03275	0.0242626	2.95817	3.25854	1.29314	4.70515	4.04999	2.01669	4.71494	0.130222	0	0.137144	0.555277	0.938725	0.991773	0.958233	0.468237	570.634	41600.2	53096.2	2019.35	2683.48	42491.5	53932.8	2424.81	2112.85	891.289	836.583	405.455	5.21105	2.19824	2.06332	0.481177	0.202981	0.190522	0.0923378		91.847	109.833	17.9864	0	1	1
487	4391	0.275896	1.6379	0.940249	0.0299054	3.92968	2.79721	1.66139	5.50105	4.03599	1.59712	4.65718	0.146607	0	0.1187	0.569931	0.936578	0.983896	0.935728	0.486641	1984.25	45855.6	57510.5	1961.33	8961.63	51638.3	62442.7	2436.19	6977.38	5782.7	4932.16	474.855	14.6937	12.1778	10.3867	1.58902	1.31694	1.12324	0.108143		88.8823	108.922	20.0395	0	1	1
488	4391	0.288375	0.989971	0.937268	0.0259943	3.4614	2.68095	1.46792	8.59855	4.89422	1.73595	4.02314	0.104011	0	0.113401	0.571129	0.952053	0.952778	0.944786	0.465554	1253.56	53497.2	63586.6	1954.01	5440.82	55338.6	65354.6	2275.79	4187.27	1841.35	1768.03	321.785	13.0126	5.72231	5.49444	0.953602	0.419347	0.402648	0.0732829		88.7152	102.418	13.703	0	1	1
489	4391	0.270464	0.991988	0.904601	0.0276333	3.65193	3.40189	1.34103	4.79119	4.57865	1.81134	3.1358	0.113488	0	0.137328	0.547014	0.919844	0.985296	0.944787	0.471395	1178.09	44847.1	52379.1	2045.76	5238.74	47927.1	55298.7	2444.42	4060.65	3080	2919.64	398.661	10.1857	7.72586	7.32361	0.924766	0.701435	0.664914	0.0907905		92.9114	110.145	17.2333	0	1	1
490	4391	0.274188	1.85492	1.31279	0.0246762	2.51259	2.7861	1.37802	5.56542	4.76724	1.51485	3.3753	0.0999247	0	0.0598726	0.566415	0.953449	0.973175	0.957086	0.470538	2233.25	44479.1	52873.9	1938.79	13126.8	53887.9	61864.5	2232.28	10893.6	9408.85	8990.64	293.485	37.118	32.0591	30.6341	2.48088	2.14276	2.04752	0.0668378		87.7989	98.6856	10.8867	0	1	1
491	4391	0.289419	0.439421	1.05357	0.0347033	3.03096	3.13262	1.52703	5.23369	3.95265	1.73118	4.42105	0.0989027	0	0.12179	0.569115	0.942288	0.974205	0.938763	0.486198	558.433	42400.5	53448.6	1965.94	2658.24	43168.7	53604.1	2414.77	2099.81	768.222	155.491	448.834	4.67837	1.7116	0.346432	0.478208	0.174954	0.0354112	0.102217		89.4169	109.382	19.9652	0	1	1
492	4391	0.284046	4.79577	1.30742	0.0235396	4.72208	3.25275	1.33801	6.46038	4.41352	2.0563	6.13769	0.120207	0	0.0925094	0.56856	0.944546	0.961512	0.94752	0.478205	5981.51	56003.7	71326.8	1950.15	34009.1	82793.4	97452	2311.88	28027.6	26789.7	26125.2	361.728	77.4825	74.0603	72.2233	6.38296	6.10104	5.94972	0.0823794		87.4627	97.5556	10.0929	0	1	1
493	4391	0.313486	3.97133	0.863138	0.0361298	3.46777	3.04681	1.34491	5.17283	5.02973	1.94204	3.40962	0.15058	0	0.0827632	0.554104	0.96788	0.976063	0.9535	0.484594	5466.6	50601.5	58897.3	1997.25	21148.1	65013.3	73102	2307.49	15681.5	14411.8	14204.7	310.24	50.5464	46.4538	45.7862	3.57129	3.28213	3.23496	0.0706537		89.7253	100.285	10.5594	0	1	1
494	4391	0.313435	2.00264	0.72137	0.0444442	3.78417	3.15964	1.28836	4.8213	4.72257	1.67206	4.39812	0.104593	0	0.107459	0.566904	0.962715	0.981077	0.957349	0.483824	2756.22	46403	57351.2	1964.86	9490.47	51997.1	62555.8	2370.99	6734.25	5594.06	5204.63	406.129	16.5816	13.7741	12.8152	1.53365	1.27398	1.18529	0.0924911		88.8672	105.832	16.9646	0	1	1
495	4391	0.295525	0.423964	0.998764	0.0317823	4.14748	3.57549	1.34035	2.75095	3.99067	1.59287	4.90053	0.0981062	0	0.0970673	0.56128	0.969674	0.970695	0.95701	0.471623	550.157	38830.8	50908.5	1978.66	2468.65	41037.9	53131	2274.68	1918.49	2207.12	2222.48	296.021	6.48094	7.45596	7.50785	0.436915	0.502646	0.506144	0.0674153		89.9981	103.044	13.0461	0	1	1
496	4391	0.2882	0.869768	0.998629	0.0416968	3.74619	2.76447	1.34524	8.27329	4.29879	1.51308	4.51468	0.0913336	0	0.0936353	0.574814	0.945036	0.979204	0.961676	0.510782	1100.68	51165.9	62561	1928.51	5073.84	51793.5	61918.1	2471.57	3973.16	627.605	-642.893	543.053	7.31634	1.1557	-1.18385	0.904843	0.14293	-0.146412	0.123674		87.5887	111.419	23.83	0	1	1
497	4391	0.297475	0.675021	0.827676	0.016794	3.89469	3.21921	1.48458	6.38186	4.17707	2.28716	5.17178	0.107782	0	0.0819203	0.565113	0.950806	0.996829	0.952588	0.495353	881.721	49246.2	62079.5	1956.43	3384.74	49839.8	61493.6	2416.51	2503.02	593.63	-585.915	460.078	5.44043	1.29028	-1.27351	0.570035	0.135192	-0.133435	0.104777		88.9102	109.296	20.3855	0	1	1
498	4391	0.273943	1.10422	0.652551	0.0307166	3.5677	2.91017	1.61041	6.58003	4.13281	2.29893	5.39192	0.125849	0	0.0621641	0.557029	0.900028	0.987328	0.94875	0.506357	1328.25	49040.9	62229	1976.22	4641.17	49808.6	61018.7	2495.26	3312.92	767.798	-1210.3	519.042	6.38277	1.47926	-2.3318	0.75448	0.174857	-0.275632	0.118206		89.7097	112.596	22.8867	0	1	1
499	4391	0.294025	0.731488	1.00684	0.0277568	3.42169	3.18805	1.65314	7.84121	3.44722	1.79758	4.40228	0.133874	0	0.100887	0.577422	0.93149	0.987594	0.945745	0.506695	944.399	49464.1	60625.9	1924.14	4267.47	50065.7	59785.7	2499.6	3323.07	601.528	-840.26	575.463	5.7746	1.04529	-1.46015	0.756792	0.136991	-0.19136	0.131055		87.425	112.879	25.4542	0	1	1
500	4391	0.298439	0.854776	1.05802	0.0332293	3.57501	2.85816	1.5895	3.54306	4.41048	1.8371	6.01367	0.138508	0	0.136357	0.57213	0.901594	0.987269	0.940851	0.487486	1120.14	40984.5	56092.1	1965.15	5215.94	44199.2	57795.8	2524.74	4095.81	3214.74	1703.63	559.59	7.31929	5.7448	3.04443	0.932773	0.732119	0.387983	0.12744		89.253	113.808	24.5553	0	1	1
501	4391	0.288098	0.807292	0.685019	0.0293363	3.55866	2.94502	1.36518	4.8851	4.18515	2.07694	3.22861	0.154335	0	0.0793409	0.57227	0.944933	0.897822	0.951379	0.485644	1021.25	44034.1	52147	1928.52	3553.51	45758	53705.4	2192.1	2532.26	1723.99	1558.33	263.578	9.60725	6.54071	5.91222	0.576693	0.392618	0.354892	0.0600268		87.607	99.0357	11.4287	0	1	1
502	4391	0.279494	1.63432	0.785756	0.0214506	3.80095	2.85757	1.53179	3.93856	3.58287	1.70751	4.86943	0.102283	0	0.0882007	0.563059	0.960261	0.984839	0.934713	0.486532	2005.74	40739.5	52778.6	1967.45	7798.51	46224.1	57575.6	2348.1	5792.77	5484.68	4796.98	380.643	15.2184	14.409	12.6023	1.31924	1.24907	1.09246	0.0866872		89.1562	105.174	16.0182	0	1	1
503	4391	0.288333	1.17128	0.749135	0.0259214	3.62642	3.09015	1.43495	3.90087	4.79929	2.04597	4.4761	0.0830612	0	0.0909332	0.567158	0.938161	0.958662	0.945462	0.477072	1482.92	43805.5	54952.8	1954.24	5469.1	46944.6	57568.3	2309.76	3986.18	3139.09	2615.55	355.521	11.2122	8.82955	7.35696	0.907807	0.714891	0.595662	0.0809658		88.6734	103.959	15.2853	0	1	1
504	4391	0.274437	2.67467	1.32052	0.0374045	3.32389	3.03342	1.52819	6.88165	4.66889	1.50508	3.14781	0.0892252	0	0.106843	0.573385	0.949653	0.976016	0.939424	0.468723	3223.12	50734	58659.3	1942.12	19171.3	64841.4	72417.4	2318.3	15948.1	14107.5	13758.1	376.173	42.3957	37.5025	36.5738	3.632	3.21281	3.13325	0.0856692		87.7252	101.227	13.5018	0	1	1
505	4391	0.293317	0.979095	1.21565	0.0303274	3.79962	3.29817	1.16047	6.28487	4.0306	2.13509	4.08543	0.120228	0	0.111457	0.559708	0.957026	0.995277	0.942162	0.469014	1261.03	47876.8	57917.5	1991.77	6617.76	51834.3	61660.3	2351.71	5356.73	3957.44	3742.81	359.941	14.8822	10.9947	10.3984	1.21993	0.901261	0.852382	0.0819724		90.4332	105.608	15.1746	0	1	1
506	4391	0.287764	1.4631	1.05348	0.0382762	4.2049	2.90332	1.34444	5.47637	4.65265	1.75387	3.59592	0.0892188	0	0.125078	0.577307	0.960755	0.981864	0.939494	0.490454	1848.74	47594.7	56710.2	1940.96	8862.7	53073.9	61614.1	2423.21	7013.97	5479.22	4903.88	482.249	14.5443	11.3618	10.1688	1.59735	1.24783	1.1168	0.109827		87.9853	108.353	20.368	0	1	1
507	4391	0.278983	2.06665	1.44649	0.0238542	3.48613	3.08729	1.41941	5.84265	3.72009	1.86791	5.73094	0.122716	0	0.139769	0.558371	0.965044	0.99978	0.94821	0.485886	2531.68	46111.6	60162.8	2010.84	15874.6	58020.4	71854.3	2464.41	13342.9	11908.8	11691.5	453.569	29.4175	26.2557	25.7767	3.03869	2.71209	2.66261	0.103295		91.0126	108.633	17.6203	0	1	1
508	4391	0.253671	0.579797	1.15918	0.0272675	3.93494	3.04282	1.24886	4.40407	5.21269	1.70147	4.34105	0.108557	0	0.127799	0.576604	0.969771	0.974823	0.955417	0.486581	645.818	44605.5	55596.5	1945.11	3666.39	46321.5	56965.3	2396.62	3020.57	1715.99	1368.8	451.508	6.68996	3.80058	3.03161	0.6879	0.390797	0.311728	0.102826		88.4482	108.325	19.8773	0	1	1
509	4391	0.303531	1.0685	1.29733	0.0246111	3.63248	3.05133	1.49973	5.39357	4.60679	1.67675	3.23881	0.160737	0	0.0725242	0.566434	0.957762	0.990195	0.954831	0.49335	1424.1	46299.3	54354.9	1946.1	7626.36	51052.4	58403.5	2368.01	6202.26	4753.13	4048.59	421.908	14.7005	11.2658	9.59592	1.41249	1.08247	0.922021	0.0960847		88.3162	106.121	17.8044	0	1	1
510	4391	0.261518	0.950639	0.804616	0.0233068	5.1123	3.24208	1.36026	4.97358	5.15227	1.6145	3.91105	0.103247	0	0.120631	0.559899	0.927189	0.99909	0.935953	0.500692	1091.64	48854.2	58469.6	1995.94	4547.6	51338.9	59999.6	2531.65	3455.96	2484.73	1529.97	535.707	6.45121	4.63822	2.85597	0.787056	0.565868	0.348432	0.122001		90.6618	114.275	23.6132	0	1	1
511	4391	0.281673	0.580625	1.01947	0.0322047	3.44362	3.14952	1.42089	5.31264	3.40429	1.76859	4.68974	0.112134	0	0.109926	0.551949	0.94203	0.979116	0.948481	0.472901	718.131	42045.5	53411.6	2017.54	3399.4	43974.2	55184	2360.87	2681.27	1928.72	1772.4	343.327	7.80967	5.61774	5.16242	0.610628	0.439244	0.403643	0.0781887		91.7309	106.758	15.0271	0	1	1
512	4391	0.278375	1.03109	1.09171	0.0232809	4.31653	2.82765	1.25574	6.24523	3.82439	1.73192	5.42059	0.149202	0	0.0923497	0.560671	0.959546	0.940708	0.952745	0.484053	1260.35	46718.8	60063.8	1978.3	6308.49	50846.9	64106	2269.84	5048.14	4128.15	4042.22	291.542	17.3153	14.1597	13.8649	1.14966	0.940138	0.920568	0.0663955		89.82	101.949	12.1294	0	1	1
513	4391	0.289696	2.2858	1.04773	0.0306831	3.83097	3.04515	1.34724	5.46213	3.69199	1.58459	4.47656	0.125644	0	0.118857	0.567891	0.914944	0.985915	0.950246	0.474598	2907.66	45423.8	56586.6	1968.26	13731.6	55150.7	65523	2437.43	10823.9	9726.88	8936.42	469.172	23.0702	20.732	19.0472	2.46502	2.21519	2.03517	0.106849		88.9874	107.892	18.9047	0	1	1
514	4391	0.267631	1.79292	1.08768	0.0259127	3.43583	2.94106	1.40629	5.57001	5.12013	2.21383	3.39562	0.115612	0	0.115074	0.552751	0.97491	0.945644	0.93952	0.472065	2106.99	48719.4	56961	2017.18	10874	56422.8	65014	2250.55	8767.04	7703.42	8052.99	233.373	37.5666	33.0091	34.5069	1.99659	1.75437	1.83398	0.053148		91.3981	100.031	8.63301	0	1	1
515	4391	0.280986	2.12022	1.14829	0.0285469	3.20611	3.38448	1.5731	4.82794	3.89225	1.69822	3.57233	0.121733	0	0.0961205	0.567737	0.94807	0.980383	0.949924	0.469727	2615.95	44258.1	53163.7	1955.25	13572.2	54470.5	63005.6	2317.56	10956.2	10212.4	9841.92	362.313	30.2397	28.1867	27.1641	2.49516	2.32576	2.24139	0.0825127		88.4612	102.469	14.0074	0	1	1
516	4391	0.296168	0.737431	1.17956	0.0322287	2.94212	3.06489	1.6017	7.40685	3.40952	1.88825	5.18294	0.10442	0	0.0909789	0.574335	0.915934	0.936275	0.961903	0.461384	959.009	47180.9	60251.8	1928.49	4882.85	49474.3	62060.9	2257.93	3923.84	2293.42	1809.07	329.443	11.9105	6.96151	5.4913	0.893611	0.5223	0.411995	0.0750269		87.6197	101.731	14.1118	0	1	1
517	4391	0.28966	0.170234	0.705346	0.0274417	4.02654	2.86957	1.32774	7.90239	4.6001	1.87831	4.38127	0.0944546	0	0.0730527	0.57386	0.942229	0.997365	0.958756	0.481834	216.52	51788.1	62828.1	1918.57	764.277	49601.1	59547.2	2367.66	547.757	-2186.96	-3280.86	449.095	1.21969	-4.86972	-7.30551	0.124745	-0.498056	-0.747179	0.102276		87.337	107.667	20.3305	0	1	1
518	4391	0.281355	1.62275	0.770307	0.0323024	3.79303	2.74709	1.36286	3.99653	4.3369	1.63237	4.57069	0.123886	0	0.121586	0.560908	0.943944	0.998458	0.960166	0.467707	2004.79	41958.4	53215.7	1993.09	7723.79	46917.7	57915.4	2400.22	5718.99	4959.35	4699.7	407.133	14.047	12.1811	11.5434	1.30244	1.12943	1.0703	0.09272		90.3241	107.566	17.2416	0	1	1
519	4391	0.283526	1.96481	0.74912	0.0324767	3.86563	3.10833	1.40985	4.81489	3.73004	2.03773	6.47641	0.128438	0	0.115792	0.556354	0.953947	0.971274	0.930607	0.47279	2446.12	44818.9	60640.5	2005.35	9189.34	50988.2	66768.7	2329.55	6743.22	6169.34	6128.24	324.197	20.7997	19.0296	18.9028	1.53569	1.405	1.39564	0.0738322		90.7822	104.013	13.2308	0	1	1
520	4391	0.264997	0.348912	1.23418	0.0279602	3.18	3.2623	1.5432	4.65518	4.18522	1.95802	5.91668	0.0787878	0	0.100895	0.564333	0.904442	0.987113	0.937552	0.497184	405.995	42475.6	57137	1970.02	2339.69	42996.3	55884.4	2503.29	1933.7	520.703	-1252.61	533.277	3.62606	0.976421	-2.34889	0.440377	0.118584	-0.285268	0.121448		89.6372	113.486	23.8492	0	1	1
521	4391	0.284436	1.82977	0.994318	0.0370545	3.67672	3.47226	1.40862	7.20705	3.78873	1.97977	2.75483	0.145784	0	0.077929	0.565446	0.900083	0.994937	0.958648	0.511435	2285.31	50995	57834.9	1952.92	10571.9	56628.1	62319.1	2553.2	8286.6	5633.07	4484.21	600.282	13.8045	9.38404	7.47017	1.88718	1.28287	1.02123	0.136707		88.4304	113.885	25.4543	0	1	1
522	4391	0.286795	1.58175	0.770511	0.0218106	3.47158	2.78933	1.39356	3.76802	4.62801	1.97828	3.99328	0.0855103	0	0.115156	0.565466	0.942029	0.958736	0.95733	0.483026	1991.92	42388.2	52303.4	1974.24	7494.96	46885.6	56492.7	2372.63	5503.04	4497.42	4189.32	398.382	13.8135	11.2892	10.5158	1.25325	1.02424	0.954069	0.090727		89.4687	106.361	16.8921	0	1	1
523	4391	0.270554	0.898807	0.967108	0.0356465	3.22456	3.16841	1.38138	4.87252	3.6598	2.0638	4.87086	0.130857	0	0.0587315	0.55418	0.898337	0.994552	0.957585	0.498238	1067.79	42311	54163.8	1985.54	5025.32	44870.5	55036.9	2480.79	3957.53	2559.43	873.098	495.251	7.99096	5.16794	1.76294	0.901282	0.582881	0.198838	0.112788		90.1937	111.85	21.6563	0	1	1
524	4391	0.283795	1.04892	0.83037	0.0391437	3.39622	3.28168	1.51145	4.77803	4.76779	1.72523	5.1867	0.0898327	0	0.0893696	0.559843	0.961207	0.995858	0.962138	0.500218	1307.1	44918.3	57668.6	1979.7	5311.92	47572.3	59401.9	2432.38	4004.81	2654.04	1733.27	452.683	8.84684	5.86292	3.82888	0.91205	0.604428	0.394733	0.103093		89.873	109.58	19.7066	0	1	1
525	4391	0.279447	0.279904	1.08813	0.0396655	3.30731	3.27947	1.4223	5.789	4.0297	1.77822	4.37233	0.107559	0	0.0948099	0.556377	0.946354	0.982709	0.942555	0.482978	343.456	44371	55052.8	1994.89	1729.58	44500.6	54680.3	2368.5	1386.13	129.647	-372.483	373.608	3.71011	0.347013	-0.996991	0.315675	0.0295256	-0.0848288	0.0850849		90.7844	107.486	16.7013	0	1	1
526	4391	0.301851	0.0330886	0.989701	0.0313589	4.20651	3.18495	1.21493	4.77248	3.91233	2.05959	6.50376	0.103022	0	0.15288	0.555965	0.924738	0.996591	0.944763	0.483103	43.8565	43144.8	59022	2024.89	192.208	42370.5	57641.3	2522.19	148.352	-774.32	-1380.73	497.296	0.298317	-1.55706	-2.77647	0.0337854	-0.176343	-0.314445	0.113254		92.2193	114.836	22.6169	0	1	1
527	4391	0.26642	0.486877	0.846464	0.0286725	4.66315	3.17683	1.47692	7.00615	4.22865	1.64906	2.25738	0.141041	0	0.110679	0.566429	0.957447	0.976573	0.950375	0.471684	569.573	50472.3	56086.8	1968.38	2440.51	51146.2	56607.9	2329.35	1870.93	673.892	521.069	360.977	5.18297	1.86686	1.4435	0.426084	0.153471	0.118668	0.0822084		89.5253	105.541	16.0156	0	1	1
528	4391	0.253452	1.81361	0.832787	0.029443	4.45849	3.10805	1.47137	6.15497	3.84162	1.5977	3.2215	0.104546	0	0.0858468	0.562657	0.938335	0.994644	0.952851	0.493557	2018.38	48157.2	56116.3	1967.61	8884.8	53882	61076.6	2433.04	6866.42	5724.82	4960.32	465.424	14.7531	12.3002	10.6576	1.56375	1.30376	1.12966	0.105995		89.1605	108.796	19.6352	0	1	1
529	4391	0.267063	0.47722	1.09334	0.0211248	3.95183	3.33246	1.42266	3.30811	4.40756	1.84394	2.96066	0.147618	0	0.123689	0.56909	0.970857	0.975511	0.939419	0.52716	559.623	41227.4	48625.7	1967.17	2894.95	43185.4	49902.8	2527.95	2335.33	1958.01	1277.06	560.774	4.16448	3.49163	2.27733	0.531845	0.445915	0.290837	0.12771		89.4729	114.483	25.0101	0	1	1
530	4391	0.274771	1.79061	0.770605	0.0422406	3.86724	3.37072	1.50203	7.15104	3.72345	1.83066	3.76132	0.112023	0	0.0849001	0.573593	0.909066	0.945798	0.929397	0.473393	2160.41	50589.1	60062.6	1927.22	8551.47	55550.6	64264.2	2307.9	6391.06	4961.52	4201.64	380.677	16.7887	13.0334	11.0373	1.45549	1.12993	0.956875	0.0866949		87.2886	103.172	15.8835	0	1	1
531	4391	0.285559	0.744244	1.0805	0.0302757	4.22025	2.77048	1.50253	6.29003	3.83018	1.8195	2.7405	0.151505	0	0.0945138	0.576752	0.911934	0.976328	0.941633	0.494565	933.201	47119.4	54059.8	1922.19	4563.2	48967.1	55000.6	2453.76	3630	1847.66	940.794	531.571	6.82882	3.47585	1.76984	0.826691	0.420784	0.214255	0.121059		87.3388	110.724	23.3852	0	1	1
532	4391	0.286249	2.10517	1.07317	0.0251753	4.31766	2.76317	1.40014	4.93546	4.24925	1.77044	3.92844	0.156974	0	0.119032	0.565459	0.970678	0.96697	0.94999	0.520268	2646.03	46249.6	56003.7	1976.5	12798.9	55228.8	64362.1	2483.35	10152.9	8979.18	8358.44	506.85	20.0313	17.7156	16.4909	2.3122	2.0449	1.90354	0.115429		89.4222	110.196	20.7737	0	1	1
533	4391	0.284004	1.46802	0.893424	0.0284831	4.03699	3.52337	1.33291	7.43593	4.94078	2.08393	3.7955	0.0998401	0	0.122587	0.559578	0.977359	0.991966	0.943696	0.49553	1830.71	54448.9	63774.9	1998.03	7773.41	58077.2	67110.3	2434.52	5942.7	3628.32	3335.45	436.49	13.6148	8.3125	7.64154	1.35338	0.826308	0.759611	0.0994055		90.5888	109.117	18.5277	0	1	1
534	4391	0.30119	0.7343	1.18842	0.0281179	3.48835	2.8807	1.23701	5.02108	4.77992	1.69997	4.93287	0.095852	0	0.104534	0.557695	0.946898	0.983059	0.942185	0.520603	971.13	43935.8	56015.6	1995.12	4893.63	45888	56781.6	2522.38	3922.5	1952.21	765.983	527.258	7.43943	3.70258	1.45277	0.893305	0.444595	0.174444	0.120077		90.6522	113.774	23.1221	0	1	1
535	4391	0.276822	0.859698	1.09041	0.0332751	3.87373	3.29915	1.62138	5.87338	4.51101	1.64906	3.31702	0.0894631	0	0.135066	0.560479	0.957137	0.985182	0.934481	0.478865	1044.98	47620.2	55783.6	2001.68	5286.81	50699.5	58680.9	2407.62	4241.83	3079.25	2897.33	405.943	10.4493	7.58542	7.13728	0.966029	0.701264	0.659834	0.0924489		90.9337	108.457	17.5238	0	1	1
536	4391	0.270616	4.55701	0.730442	0.0209106	4.35022	2.62232	1.46286	4.61258	3.84299	1.88478	3.58611	0.146534	0	0.12819	0.56824	0.950179	0.994223	0.954896	0.50676	5414.97	47427.2	56375.1	1972.68	20449.4	61467.8	69672.9	2533.66	15034.4	14040.5	13297.8	560.983	26.8001	25.0284	23.7044	3.42392	3.19757	3.02842	0.127758		88.6178	110.745	22.1276	0	1	1
537	4391	0.282013	1.59023	1.20434	0.0316496	3.8805	3.28541	1.43257	5.42123	3.55863	2.03422	3.46863	0.0802643	0	0.0822993	0.544835	0.950463	0.985663	0.949258	0.490487	1969.21	45617.9	53916.1	2031.04	10599.7	53480.1	61406.7	2376.16	8630.51	7862.21	7490.62	345.12	25.0072	22.7811	21.7044	1.9655	1.79053	1.7059	0.0785972		92.0606	105.815	13.7539	0	1	1
538	4391	0.279946	1.69632	0.852972	0.0267696	4.61422	3.12569	1.35816	3.78722	4.73636	2.23219	6.39594	0.0884602	0	0.100601	0.563956	0.973466	0.976319	0.953102	0.498173	2085.18	46265.2	62103.7	1971.17	8637.97	52207	67388.1	2383.75	6552.79	5941.79	5284.36	412.578	15.8825	14.4016	12.8081	1.49232	1.35317	1.20345	0.0939599		89.3076	106.607	17.2997	0	1	1
539	4391	0.264469	0.764036	1.12577	0.035056	4.25886	3.07912	1.38184	5.10374	4.41815	1.86786	4.65962	0.1192	0	0.0691155	0.571291	0.973828	0.996456	0.952139	0.47474	887.263	46057.1	57745.9	1925.73	4781.7	49071.4	60099.4	2271.27	3894.44	3014.35	2353.51	345.54	11.2706	8.72359	6.8111	0.886914	0.686483	0.535984	0.0786927		87.5106	102.362	14.8516	0	1	1
540	4391	0.277132	1.42975	0.816132	0.0387555	3.38663	2.98426	1.48599	5.4231	4.43367	2.25439	3.25188	0.125032	0	0.11061	0.555736	0.965601	0.974236	0.950701	0.483051	1739.84	46695.6	54631	2004.9	7106.86	50672.2	58528.1	2353.78	5367.01	3976.62	3897.11	348.881	15.3835	11.3982	11.1703	1.22228	0.905629	0.887523	0.0794537		90.9225	105.591	14.6685	0	1	1
541	4391	0.258434	0.788719	0.921979	0.0247208	2.84921	3.44493	1.68726	5.40024	4.32644	1.88816	4.3779	0.13694	0	0.0752175	0.568723	0.900595	0.979586	0.938993	0.50583	895.025	45192	56124.8	1939.13	4173.7	46493	55734	2491.29	3278.67	1300.95	-390.833	552.155	5.93795	2.35614	-0.707833	0.74668	0.296278	-0.0890078	0.125747		88.1193	112.522	24.4027	0	1	1
542	4391	0.273747	1.19952	0.821086	0.0350801	3.28	2.86651	1.43975	5.53075	3.89942	1.82409	4.38919	0.113357	0	0.122528	0.574915	0.928314	0.973115	0.947879	0.478602	1441.85	44003.3	55083.6	1947.16	5951.33	46899.1	57274.3	2412.65	4509.49	2895.82	2190.72	465.493	9.68755	6.22098	4.70623	1.02698	0.659491	0.498911	0.106011		88.3604	108.536	20.1752	0	1	1
543	4391	0.303631	0.986639	1.18858	0.0267441	3.79202	3.10028	1.52421	7.71306	4.81061	1.74203	4.6443	0.114613	0	0.103177	0.553946	0.967403	0.955225	0.954849	0.46694	1315.43	52492.7	63789.3	2007.5	6580.61	56462.5	68145.9	2244.29	5265.18	3969.8	4356.55	236.786	22.236	16.7653	18.3987	1.19908	0.904078	0.992154	0.0539254		91.1376	100.724	9.58599	0	1	1
544	4391	0.294452	0.861166	1.15056	0.0147886	3.91829	3.18428	1.35785	5.58656	3.85573	2.06094	3.39587	0.126117	0	0.102262	0.551061	0.931944	0.990379	0.955093	0.526841	1113.44	45791.5	54008.5	2017.15	5520.06	48521.4	55770.1	2583.62	4406.63	2729.85	1761.57	566.471	7.77908	4.81905	3.10973	1.00356	0.621692	0.401178	0.129007		91.6229	116.421	24.7979	0	1	1
545	4391	0.285855	1.27071	0.633735	0.0347632	2.5096	2.88707	1.4613	7.27028	3.17824	1.65107	3.78075	0.114661	0	0.128294	0.56082	0.949115	0.981047	0.956919	0.50306	1594.99	44539.3	53849.7	1996.96	5325.01	45726.2	54530.6	2497.94	3730.02	1186.89	680.916	500.973	7.44556	2.36918	1.35919	0.84947	0.270302	0.155071	0.114091		90.5938	112.563	21.9687	0	1	1
546	4391	0.275038	4.09984	1.1792	0.0314455	2.76873	3.08053	1.36245	5.53516	3.87341	2.03103	4.06516	0.128866	0	0.0880597	0.567299	0.973017	0.969565	0.955816	0.492839	4951.34	47250.6	57377	1952.04	26745.9	67508.2	77183	2328.36	21794.6	20257.6	19806	376.323	57.9146	53.8303	52.6305	4.96346	4.61343	4.5106	0.0857032		87.7831	99.9603	12.1772	0	1	1
547	4391	0.277673	1.06296	0.605081	0.0335181	3.60128	2.7731	1.39093	4.86747	4.18209	2.01872	5.17025	0.0754103	0	0.127967	0.55944	0.920891	0.971259	0.953437	0.482469	1296.03	43471.8	56172.6	2001.3	4276.68	45081.6	57244.4	2445.2	2980.65	1609.73	1071.78	443.903	6.71463	3.6263	2.41444	0.678809	0.366597	0.244085	0.101094		90.8593	110.399	19.54	0	1	1
548	4391	0.289823	0.268702	0.827946	0.0360474	3.59439	2.886	1.31314	5.35729	3.31653	1.60581	4.27059	0.107942	0	0.0546847	0.564186	0.953225	0.992526	0.974274	0.501644	341.953	40913	51492.7	1944.49	1361.35	40829.2	50244.7	2386.51	1019.4	-83.7882	-1248.02	442.021	2.30623	-0.189557	-2.82344	0.232157	-0.0190818	-0.284222	0.100665		88.489	108.39	19.9009	0	1	1
549	4391	0.26933	1.05235	0.893505	0.03829	3.659	3.19948	1.66973	7.06092	4.47318	1.71285	4.74401	0.0990591	0	0.133413	0.562838	0.887075	0.992357	0.963466	0.480689	1244.54	50251.3	61975.7	1993.2	5550.23	52045.7	62719	2539.12	4305.69	1794.43	743.251	545.917	7.88708	3.287	1.36147	0.980572	0.408661	0.169267	0.124326		90.5024	114.387	23.8847	0	1	1
550	4391	0.30341	0.42254	1.3161	0.032424	4.40678	2.91058	1.436	4.82061	3.51945	2.0503	4.57574	0.106614	0	0.073083	0.569318	0.973214	0.984586	0.930363	0.466053	562.938	43284.9	54723.7	1935.61	3064.95	45407.8	56462.4	2216.76	2502.01	2122.89	1738.71	281.144	8.89941	7.5509	6.18442	0.569804	0.483463	0.395971	0.0640272		88.0346	100.27	12.2356	0	1	1
551	4391	0.297695	3.9652	0.936806	0.0235708	4.1091	3.26215	1.59396	4.36637	4.22672	2.15489	5.48136	0.0886793	0	0.115769	0.563153	0.983084	0.998443	0.931475	0.49676	5183.22	49062.7	62617	1982.4	21904.5	65127.8	78085.9	2424.35	16721.3	16065.1	15468.9	441.951	37.8352	36.3505	35.0014	3.80809	3.65865	3.52286	0.100649		89.1134	105.435	16.3218	0	1	1
552	4391	0.288525	0.777403	0.82442	0.0194197	4.00772	3.19202	1.52771	6.53551	4.48438	1.78016	4.44291	0.136461	0	0.113368	0.551885	0.94167	0.974783	0.954351	0.485995	984.901	49296.7	60063.3	2019.33	3865.41	50672.8	61158.6	2409.03	2880.51	1376.13	1095.24	389.697	7.39166	3.53127	2.81049	0.656003	0.313397	0.249429	0.0887491		91.7515	108.845	17.0938	0	1	1
553	4391	0.293688	2.01467	0.958558	0.0443545	5.53449	2.92018	1.32246	5.45893	4.35491	2.06107	3.58604	0.109106	0	0.0975391	0.553582	0.904283	0.984503	0.964094	0.51348	2598.09	50797.6	59514.5	2006.12	11470.3	58534.7	66179	2561.41	8872.17	7737.07	6664.48	555.286	15.9777	13.9335	12.0019	2.02053	1.76203	1.51776	0.12646		90.7825	114.054	23.2715	0	1	1
554	4391	0.278122	1.16059	0.864281	0.0252933	3.39946	3.15588	1.48132	3.80934	4.20854	1.73012	4.73639	0.117876	0	0.123535	0.559997	0.951718	0.973886	0.955295	0.480986	1417.36	41092.9	52739.4	1997.14	5950.78	45041.5	56518.7	2393.01	4533.42	3948.56	3779.32	395.869	11.4518	9.97442	9.54689	1.03243	0.89924	0.860696	0.0901546		90.6425	107.641	16.9985	0	1	1
555	4391	0.303131	1.32751	1.15266	0.0328308	3.56303	2.94928	1.48015	4.24951	4.2516	1.81132	3.94224	0.105594	0	0.0849711	0.585726	0.959102	0.978814	0.961259	0.516418	1766.98	42951.8	53091	1883.05	8677.31	48558.7	57379.1	2454.71	6910.32	5606.86	4288.12	571.664	12.0881	9.80797	7.50112	1.57375	1.2769	0.976571	0.13019		85.366	109.83	24.4643	0	1	1
556	4391	0.289294	0.781521	1.04868	0.0265453	3.94945	3.13241	1.40328	6.35416	4.08811	1.54736	3.1233	0.124785	0	0.0929211	0.582321	0.918734	0.987633	0.939841	0.476293	992.758	47295.5	55281.7	1901.2	4682.57	49316.3	56379.4	2395.73	3689.81	2020.71	1097.64	494.526	7.46131	4.08617	2.21958	0.840312	0.460195	0.249975	0.112623		86.3694	108.054	21.6842	0	1	1
557	4391	0.283729	0.620424	1.1555	0.0276786	3.69591	3.00457	1.36565	3.39485	3.93596	1.67947	3.58105	0.103071	0	0.0769263	0.574799	0.972082	0.984424	0.967603	0.47248	772.957	38786.7	47825.1	1917.59	3996.27	41717.1	50362.3	2262.81	3223.32	2930.39	2537.18	345.226	9.33684	8.48833	7.34935	0.734074	0.667363	0.577814	0.0786212		87.1657	102.156	14.9902	0	1	1
558	4391	0.283422	1.45652	1.00781	0.0326027	3.67775	2.60614	1.43175	5.18466	4.6158	2.08292	4.26925	0.0879353	0	0.0954605	0.551222	0.89555	0.968271	0.96324	0.474729	1812.65	45813.6	56146.9	2013.52	8466.65	50881.3	60599.4	2405.71	6654	5067.72	4452.43	392.182	16.9666	12.9219	11.353	1.51537	1.15412	1.01399	0.089315		91.2986	107.646	16.3476	0	1	1
559	4391	0.295445	0.998312	1.09799	0.0308627	4.36075	3.12423	1.66456	4.8843	4.14373	1.87062	2.82266	0.119631	0	0.106605	0.562362	0.949531	0.988231	0.956143	0.512497	1295.11	45983.2	52953.3	1980.05	6243.54	50063.9	56375.4	2508.56	4948.42	4080.68	3422.18	528.508	9.36301	7.72114	6.47517	1.12695	0.929329	0.779362	0.120362		89.8918	112.837	22.9454	0	1	1
560	4391	0.305407	1.23478	0.868573	0.0204009	3.9279	3.21883	1.5804	7.16686	3.86327	1.83401	4.81925	0.14536	0	0.0815238	0.568076	0.982559	0.988662	0.966833	0.458867	1655.89	50457.1	62478.4	1945.32	6475.82	54239.3	66267.1	2207.9	4819.93	3782.18	3788.71	262.585	18.3557	14.4037	14.4285	1.09768	0.861348	0.862836	0.0598007		88.2276	99.0901	10.8625	0	1	1
561	4391	0.27862	2.99958	1.14505	0.0394778	2.96652	3.52345	1.24428	3.06151	4.34496	2.03692	5.44041	0.0859411	0	0.120903	0.572152	0.961112	0.997492	0.94791	0.463696	3669.75	42009.7	55677.8	1955.29	19271.3	57044.6	70415.1	2349.67	15601.6	15034.9	14737.4	394.378	39.56	38.1231	37.3687	3.55308	3.42403	3.35627	0.089815		88.2233	102.633	14.4099	0	1	1
562	4391	0.300105	3.58262	1.30459	0.0212404	3.85504	3.27699	1.36519	5.17933	3.75588	1.69153	4.78647	0.139203	0	0.0749008	0.565608	0.92502	0.971476	0.949155	0.480069	4721.03	47575	59462.6	1950.57	25578	67637.5	78574.3	2342.06	20857	20062.5	19111.7	391.495	53.2753	51.2459	48.8173	4.74994	4.56901	4.35248	0.0891584		87.7688	100.851	13.0817	0	1	1
563	4391	0.271651	3.40615	0.975157	0.0271049	3.55898	3.25167	1.43245	7.44017	4.59823	2.06783	4.9561	0.141214	0	0.0666021	0.557098	0.941879	0.948503	0.946401	0.477672	4062.93	54750.5	66874.2	1978.18	19053.2	68238.8	79968.2	2242.87	14990.2	13488.3	13094.1	264.687	56.6339	50.9594	49.47	3.41386	3.0718	2.98202	0.0602794		89.1762	97.8182	8.64203	0	1	1
564	4391	0.2925	3.45694	0.924391	0.0259443	3.33982	2.98851	1.6159	5.47998	3.70476	1.76774	3.14726	0.111124	0	0.0846424	0.555829	0.96675	0.995002	0.95565	0.479209	4439.97	46811.5	54492.9	1991.86	18865.5	60279.8	67694.3	2329.53	14425.5	13468.2	13201.4	337.673	42.7204	39.8854	39.0953	3.28525	3.06723	3.00647	0.0769011		89.7133	101.808	12.095	0	1	1
565	4391	0.291133	2.02757	1.19302	0.0253741	2.96253	3.45243	1.48996	3.93657	4.05484	1.5128	3.53157	0.116759	0	0.129628	0.565425	0.885088	0.999784	0.945461	0.513388	2591.98	41444	50212.1	1982.7	13439.4	51303.6	58676.2	2651.67	10847.4	9859.64	8464.1	668.972	16.215	14.7385	12.6524	2.47037	2.24542	1.9276	0.152351		89.717	117.717	27.9998	0	1	1
566	4391	0.279534	0.882047	0.9996	0.029083	2.72095	3.2119	1.53976	4.12369	4.22778	1.75827	3.61121	0.103466	0	0.102508	0.56445	0.934664	0.98932	0.957375	0.506149	1082.65	40534.5	49484.8	1970.52	5066.81	43164.6	51189.9	2503.51	3984.16	2630.19	1705.03	532.988	7.47514	4.9348	3.19901	0.907347	0.598996	0.388302	0.121382		89.5061	112.875	23.369	0	1	1
567	4391	0.269168	1.58143	0.936244	0.0370378	3.27998	3.45224	1.35904	4.08347	4.0519	1.86207	3.77811	0.115797	0	0.141781	0.557118	0.931018	0.989865	0.95588	0.494222	1869.11	42208.6	51451.1	2015.81	8627.62	48085.6	56846.7	2529.37	6758.51	5876.93	5395.67	513.556	13.1602	11.4436	10.5065	1.53917	1.3384	1.2288	0.116956		91.39	113.242	21.8521	0	1	1
568	4391	0.282703	0.333583	0.931438	0.0371563	4.83428	3.2633	1.45011	7.35192	3.62515	1.51809	3.90671	0.0860598	0	0.0884797	0.567491	0.955812	0.974251	0.946637	0.486335	414.093	49742.5	59477.5	1951.59	1832.86	50088.5	59256	2339.34	1418.76	345.967	-221.508	387.748	3.65899	0.892248	-0.571268	0.323107	0.07879	-0.0504459	0.0883051		88.7962	106.134	17.3379	0	1	1
569	4391	0.29213	1.74058	0.95801	0.0254401	3.57656	3.362	1.43654	5.84561	4.37389	2.13464	2.7184	0.0965121	0	0.0634821	0.573019	0.93744	0.988301	0.947343	0.501588	2232.71	49100.4	55940.2	1915.58	9749.1	54658.6	60562.6	2414.47	7516.39	5558.15	4622.36	498.888	15.0663	11.1411	9.26533	1.71177	1.26581	1.05269	0.113616		86.7419	107.753	21.0114	0	1	1
570	4391	0.272841	0.0752904	1.37074	0.0330212	4.11513	3.29129	1.2599	6.37499	4.61838	1.85761	3.96511	0.117359	0	0.105437	0.55759	0.919881	0.993389	0.939186	0.495444	90.2012	48453.8	58161.9	1995.95	554.283	46928.2	55682.9	2492.21	464.082	-1525.63	-2478.99	496.259	0.93516	-3.07426	-4.99536	0.105689	-0.347444	-0.564563	0.113017		90.8903	113.388	22.4978	0	1	1
571	4391	0.277446	0.670399	1.13461	0.0366954	2.86506	2.99953	1.51411	6.47894	4.03485	1.79953	4.43612	0.084995	0	0.0893983	0.570573	0.974863	0.957656	0.94607	0.502571	816.723	45519.2	56633.4	1941.02	4264.71	47082.5	57590.4	2337.35	3447.99	1563.29	956.942	396.328	8.69983	3.94444	2.41452	0.785239	0.356022	0.217933	0.0902592		88.2231	105.49	17.2666	0	1	1
572	4391	0.274799	1.24267	0.822587	0.0345916	4.28564	3.11876	1.39719	2.96589	4.14701	1.80279	4.4563	0.0937441	0	0.0902024	0.567248	0.933392	0.993573	0.948506	0.468213	1499.46	40658.9	51758.5	1953.48	6176.72	45358.2	55730.6	2350.75	4677.26	4699.4	3972.04	397.262	11.7737	11.8295	9.99854	1.06519	1.07023	0.904587	0.0904719		88.6353	105.664	17.0292	0	1	1
573	4391	0.303712	1.19549	0.817614	0.0381371	3.38276	2.68407	1.36504	8.32434	4.33014	1.53594	2.93384	0.129762	0	0.122157	0.556745	0.939259	0.99074	0.946999	0.486188	1594.31	50655.8	57828.1	2007.21	6086.5	52226.8	59023.2	2454.38	4492.19	1570.97	1195.14	447.174	10.0457	3.5131	2.67266	1.02305	0.35777	0.27218	0.101839		91.0607	110.405	19.3447	0	1	1
574	4391	0.284337	2.05023	1.07707	0.0404223	3.49588	3.08345	1.53421	5.45408	4.71715	1.849	3.75532	0.100389	0	0.119848	0.557965	0.925459	0.965944	0.954291	0.47914	2559.76	47765.4	56966	2001.99	12620	56340.9	65229.2	2404.32	10060.2	8575.5	8263.13	402.339	25.0044	21.3141	20.5377	2.2911	1.95297	1.88183	0.0916282		90.6029	106.637	16.0345	0	1	1
575	4391	0.274146	1.33597	0.665173	0.0280121	3.6238	3.37308	1.23303	7.53251	4.17946	1.63335	4.30571	0.0949876	0	0.0824879	0.5637	0.927704	0.994333	0.91722	0.500894	1608.21	50406.5	61064.1	1961.94	5674.61	52015.3	61305	2460.31	4066.4	1608.74	240.942	498.371	8.15939	3.228	0.48346	0.926076	0.366373	0.0548718	0.113498		88.9955	110.769	21.7736	0	1	1
576	4391	0.276391	2.00907	0.835136	0.0244422	4.55801	3.3671	1.31126	5.21	3.63356	1.93207	5.3072	0.115587	0	0.0806956	0.563009	0.955284	0.985321	0.951015	0.463239	2438.27	47017.5	60137.8	1963.48	10021.3	54204.1	66976.2	2261.54	7583.07	7186.58	6838.37	298.062	25.4412	24.111	22.9427	1.72696	1.63666	1.55736	0.0678803		88.8768	100.726	11.8491	0	1	1
577	4391	0.27497	1.35814	0.84363	0.0310101	4.07146	2.88999	1.56649	5.85992	4.73064	2.04547	4.23039	0.0799199	0	0.10713	0.559814	0.961616	0.976327	0.924268	0.490956	1639.81	49149.6	59548.5	1989.13	6855.81	52914.3	62859	2374.81	5216	3764.75	3310.5	385.684	13.524	9.76122	8.58344	1.18788	0.857378	0.753928	0.0878351		90.2268	106.606	16.3791	0	1	1
578	4391	0.282063	0.230953	0.999233	0.0374269	4.49234	3.01402	1.53942	7.6083	3.5553	1.87834	4.5212	0.10707	0	0.0873985	0.570549	0.963828	0.987128	0.957306	0.509662	286.044	50069.4	61396.3	1939.87	1337.34	49156.4	59374.8	2441.42	1051.29	-913.029	-2021.5	501.556	2.09606	-1.82039	-4.03046	0.23942	-0.207932	-0.460373	0.114224		88.2914	110.897	22.6053	0	1	1
579	4391	0.265919	0.702143	0.873654	0.0185219	4.38399	3.03859	1.55705	6.14021	3.90471	1.59611	5.08996	0.144318	0	0.100554	0.573732	0.971347	0.993958	0.960816	0.481562	819.857	47144.5	59967.4	1936.85	3570.53	48819	61030	2361.27	2750.68	1674.51	1062.62	424.418	6.48106	3.94542	2.50371	0.626435	0.38135	0.241999	0.0966563		88.0324	106.737	18.7048	0	1	1
580	4391	0.26721	1.96194	1.22881	0.0256009	4.50475	3.55053	1.32314	6.14692	4.0665	1.89487	3.51044	0.101736	0	0.0892206	0.574369	0.95611	0.991152	0.951237	0.492126	2301.98	50465	59318.5	1927.22	13108.5	60045.7	68099.6	2396.33	10806.6	9580.71	8781.12	469.116	23.036	20.4229	18.7184	2.46107	2.1819	1.9998	0.106836		87.256	106.162	18.9061	0	1	1
581	4391	0.277049	2.69118	1.31537	0.0372698	4.04395	2.9393	1.36075	4.58986	4.53662	1.84984	4.4241	0.114183	0	0.085491	0.561946	0.885095	0.967733	0.944944	0.480451	3273.88	46567	57483.5	1970	19258	61415	71171.8	2421.41	15984.1	14848	13688.3	451.404	35.4098	32.8929	30.3239	3.6402	3.38146	3.11736	0.102802		88.9836	105.904	16.9202	0	1	1
582	4391	0.278965	2.16521	0.81615	0.031028	4.63192	3.43242	1.26124	5.07167	3.84923	1.56594	5.21308	0.106346	0	0.106161	0.554528	0.957539	0.989422	0.951983	0.500765	2652.23	46628.4	59321.9	2006.9	10706.7	54241.4	66258.5	2453	8054.48	7613.04	6936.64	446.096	18.0555	17.0659	15.5497	1.83431	1.73378	1.57974	0.101593		90.8059	109.29	18.4843	0	1	1
583	4391	0.279201	0.154301	1.14954	0.0211336	4.00979	2.94401	1.36379	5.42105	4.27601	1.8842	4.26915	0.11809	0	0.0820514	0.568582	0.930785	0.99118	0.953606	0.507621	189.169	44993.5	55652	1943.77	982.341	44048.7	53311.6	2485.34	793.172	-944.801	-2340.43	541.56	1.4646	-1.74459	-4.32165	0.180636	-0.215168	-0.533007	0.123334		88.4914	112.978	24.4862	0	1	1
584	4391	0.28062	1.6155	0.83775	0.0406289	4.74281	3.06819	1.30419	6.5396	3.95873	2.05342	3.97943	0.0926143	0	0.128596	0.566337	0.916291	0.989771	0.942514	0.495872	1990.63	50534.3	60430.3	1979.13	8221.57	54989.9	63914.1	2527.42	6230.94	4455.59	3483.82	548.293	11.3642	8.12629	6.35395	1.41902	1.01471	0.793401	0.124867		89.6915	113.246	23.5545	0	1	1
585	4391	0.269977	1.74408	0.664704	0.0254587	3.63103	3.00716	1.48023	6.597	4.40308	1.81156	4.714	0.126139	0	0.0727276	0.566434	0.969908	0.975287	0.965754	0.505327	2067.55	49503.1	61227.9	1946.22	7352.99	52834.8	63652.1	2366.68	5285.44	3331.66	2424.28	420.459	12.5706	7.92386	5.76579	1.2037	0.758747	0.552101	0.0957547		88.175	106.122	17.9472	0	1	1
586	4391	0.257124	1.96669	1.26163	0.0257685	3.48685	3.22097	1.39597	4.31004	4.45575	1.7087	3.70461	0.0811904	0	0.0936825	0.558135	0.921247	0.984304	0.958109	0.503113	2220.45	43699.9	52779	1988.06	13338.1	53676.7	61820.1	2489.87	11117.7	9976.84	9041.07	501.813	22.155	19.8816	18.0168	2.53192	2.27211	2.059	0.114282		90.0457	110.37	20.3245	0	1	1
587	4391	0.28149	4.27965	1.05504	0.0276285	3.51276	3.23185	1.44535	7.85354	3.62935	1.99062	3.9718	0.106066	0	0.0764186	0.551247	0.943782	0.985326	0.951875	0.443201	5289.74	54115.8	63729.7	2004.87	25635.2	73500	83203.8	2199.63	20345.5	19384.2	19474.1	194.765	104.462	99.5264	99.988	4.63346	4.41453	4.43501	0.0443554		90.1124	94.3501	4.23762	0	1	1
588	4391	0.252105	0.74007	0.988927	0.0349019	3.4361	2.87993	1.41733	6.70118	3.7647	1.8271	5.57625	0.0903644	0	0.0913885	0.558334	0.908272	0.982909	0.954278	0.455277	819.252	45963.1	59634	1986.17	4146.33	47772.6	60822	2332.86	3327.08	1809.58	1188	346.682	9.59693	5.21971	3.42678	0.757705	0.412111	0.270554	0.0789528		90.2791	105.312	15.0329	0	1	1
589	4391	0.288881	2.96655	0.829872	0.0240592	3.34703	3.0649	1.50106	4.07676	3.99053	1.8305	5.7899	0.143545	0	0.0730715	0.569309	0.952497	0.999515	0.951094	0.48718	3763	43741.2	58215	1935.64	14886.4	54030.2	67166.9	2371.76	11123.4	10289	8951.89	436.117	25.5056	23.5922	20.5263	2.53323	2.34319	2.03869	0.0993207		87.307	104.638	17.3309	0	1	1
590	4391	0.272492	1.70825	1.20777	0.0345955	3.90795	2.98338	1.35381	3.47956	4.50184	1.35248	4.65667	0.13942	0	0.0942744	0.555955	0.952618	0.991286	0.95228	0.483675	2043.95	41196.1	52564	1996.13	11362.8	50162.6	61021	2379.83	9318.89	8966.55	8457.06	383.703	24.2867	23.3685	22.0406	2.12227	2.04203	1.926	0.0873839		90.4535	105.808	15.3545	0	1	1
591	4391	0.2817	1.18321	1.14455	0.0244963	3.34338	3.50002	1.36876	5.2825	4.42264	1.81459	5.32756	0.13475	0	0.106001	0.563838	0.935379	0.987794	0.959091	0.498449	1463.56	45849.1	59039.2	1974.61	7537.31	50307.7	62397	2477.83	6073.74	4458.63	3357.82	503.213	12.0699	8.86032	6.67277	1.38323	1.0154	0.764706	0.114601		89.6058	111.143	21.537	0	1	1
592	4391	0.271117	1.03326	0.778986	0.0266853	3.95549	2.91073	1.46262	5.60837	4.22722	1.57729	3.83354	0.0982666	0	0.0574527	0.558002	0.932348	0.997329	0.951815	0.491805	1230.07	45509	54901.9	1970.08	4885.45	47873.1	56221.3	2396.21	3655.38	2364.14	1319.48	426.129	8.57809	5.54793	3.09642	0.83247	0.538405	0.300496	0.0970461		89.4524	108.029	18.5768	0	1	1
593	4391	0.301897	3.38013	1.30169	0.0274626	4.0281	2.96474	1.68462	7.28849	3.87402	1.85221	2.85569	0.100709	0	0.089975	0.564831	0.957561	0.99041	0.959447	0.501345	4480.81	53368.3	60450.9	1962.05	24208.3	71102.7	77579.7	2431.81	19727.5	17734.4	17128.9	469.759	41.9949	37.7521	36.463	4.49271	4.0388	3.9009	0.106982		88.3466	105.25	16.9038	0	1	1
594	4391	0.278999	2.31424	1.07241	0.0243076	3.62667	2.77965	1.27266	2.9305	3.66582	1.70868	3.53896	0.123848	0	0.0946636	0.565782	0.969237	0.991052	0.931031	0.477831	2835.14	38382.2	47174.3	1961.34	13979.8	49405	57800	2321.75	11144.6	11022.7	10625.7	360.413	30.9219	30.5837	29.4822	2.53806	2.5103	2.41989	0.0820799		88.6888	102.567	13.8779	0	1	1
595	4391	0.293566	1.25036	0.983713	0.0327175	4.42126	2.69218	1.55937	9.35439	4.31743	1.72131	4.61937	0.144906	0	0.0964705	0.559637	0.983835	0.952378	0.933676	0.487142	1611.78	56224.9	67576.4	1984.16	7192.33	60035.8	71404.8	2263.99	5580.55	3810.93	3828.38	279.83	19.9426	13.6187	13.6811	1.27091	0.867897	0.87187	0.0637281		90.0068	101.482	11.4747	0	1	1
596	4391	0.278724	0.29708	0.894483	0.0269265	3.98406	2.93868	1.2235	4.83349	4.29138	1.61452	5.15585	0.0905499	0	0.0871917	0.572648	0.915989	0.963421	0.933511	0.475307	363.589	42737.6	55702	1932.13	1565.55	42961.8	54847.7	2340.4	1201.96	224.147	-854.259	408.265	2.94406	0.549023	-2.09241	0.273732	0.0510469	-0.194548	0.0929777		87.9214	106.243	18.3218	0	1	1
597	4391	0.27758	1.02467	1.07786	0.0309022	2.97685	3.23612	1.50106	7.57296	3.68025	2.21281	5.55562	0.138435	0	0.101029	0.556796	0.938705	0.992793	0.953089	0.517605	1248.92	49232.8	62815.7	1996.5	6237.62	51131.2	63266.7	2542.22	4988.69	1898.36	451.01	545.719	9.14151	3.47865	0.826451	1.13612	0.432331	0.102712	0.124281		90.6515	114.372	23.7201	0	1	1
598	4391	0.272984	2.76699	0.799125	0.027031	3.56479	3.01931	1.35104	5.00475	4.84865	2.06964	2.87791	0.154254	0	0.077731	0.572537	0.957944	0.986038	0.94539	0.487096	3316.71	48375.9	55611	1926.51	13354.4	56802.1	63424.5	2341.76	10037.7	8426.28	7813.57	415.257	24.1722	20.2917	18.8162	2.28596	1.91899	1.77945	0.09457		86.9926	103.621	16.628	0	1	1
599	4391	0.299881	0.85872	1.07227	0.0286248	3.51929	2.76885	1.6701	8.35863	3.77697	1.86706	4.16961	0.0859617	0	0.104945	0.567953	0.9462	0.993175	0.941146	0.536529	1130.74	50985.3	61383.8	1959.75	5281.81	51327.4	60178	2602.81	4151.07	342.166	-1205.82	643.063	6.45514	0.532088	-1.87511	0.945358	0.0779245	-0.274611	0.14645		89.0045	117.349	28.3447	0	1	1
600	4391	0.249034	1.09533	1.17745	0.028194	3.45811	3.59652	1.32411	5.50588	4.16444	1.60756	6.68621	0.140602	0	0.0758832	0.556131	0.959695	0.97811	0.944769	0.516954	1197.76	45303.3	61630.8	1986.43	6996.42	49848.6	64683.7	2433.29	5798.67	4545.29	3052.89	446.858	12.9765	10.1717	6.83191	1.32058	1.03514	0.695261	0.101767		90.2048	109.238	19.0328	0	1	1
601	4391	0.276358	0.808119	1.11484	0.0500903	3.93863	3.29469	1.30077	7.07075	4.04593	1.7599	5.13527	0.146165	0	0.0704181	0.554235	0.93888	0.962596	0.956114	0.469136	980.644	49232	61729.4	1990.89	5114.35	52269	64460	2253.8	4133.71	3037.03	2730.55	262.911	15.7229	11.5516	10.3858	0.941404	0.691649	0.621851	0.0598749		90.4573	101.491	11.0336	0	1	1
602	4391	0.262248	0.945803	0.918187	0.0336331	4.11581	3.4899	1.50914	8.05339	4.23997	1.96094	5.2257	0.106609	0	0.107003	0.567462	0.946786	0.996293	0.935227	0.467425	1089.12	53858.4	66879.4	1962.67	5042.05	55915.1	68336.1	2353.32	3952.93	2056.7	1456.71	390.654	10.1187	5.26476	3.7289	0.900234	0.46839	0.331749	0.088967		89.1471	106.04	16.8932	0	1	1
603	4391	0.262365	0.904545	0.903945	0.0265726	4.92095	3.06947	1.42805	4.01071	4.25549	2.16538	4.33035	0.106079	0	0.0828962	0.56413	0.980783	0.976781	0.94277	0.500367	1042.08	45123.6	55850.3	1960.59	4737.96	48499.8	58625.9	2343.91	3695.88	3376.21	2775.64	383.321	9.64174	8.80779	7.24102	0.841695	0.768894	0.632119	0.087297		89.0632	105.681	16.6177	0	1	1
604	4391	0.290075	0.137029	1.04215	0.0269377	4.03761	3.03617	1.28284	6.65253	4.71106	1.85967	4.88962	0.135314	0	0.0796121	0.570523	0.936184	0.983062	0.931705	0.501489	174.536	49159.2	61408.6	1935.14	817.802	47468.3	58257.6	2426.29	643.265	-1690.95	-3150.96	491.155	1.3097	-3.44279	-6.41541	0.146496	-0.385094	-0.717595	0.111855		88.1014	110.326	22.2245	0	1	1
605	4391	0.272003	2.93042	0.940358	0.0324969	2.874	3.15772	1.5324	4.54024	3.62937	1.96572	5.01186	0.0834238	0	0.124384	0.549935	0.94191	0.996559	0.944035	0.496826	3499.98	42984.1	55086.6	2030.78	16018.2	54404.7	65883.2	2501.78	12518.2	11420.6	10796.6	470.996	26.5781	24.2478	22.9229	2.85087	2.60092	2.4588	0.107264		91.7004	110.302	18.6019	0	1	1
606	4391	0.260989	1.01207	0.994434	0.0258021	4.36651	3.17482	1.2658	6.92971	3.32209	2.3206	2.70718	0.0902501	0	0.0617212	0.559796	0.922638	0.973411	0.924828	0.487344	1159.83	49187	55841.4	1965.35	5693.74	52333	58301.3	2349.66	4533.91	3145.97	2459.83	384.312	11.7975	8.18597	6.4006	1.03255	0.716458	0.560198	0.0875227		89.2529	105.725	16.472	0	1	1
607	4391	0.266093	0.689734	0.984896	0.0313074	4.70713	2.99966	1.4534	5.37016	3.97905	1.88391	6.55794	0.0684899	0	0.103794	0.574405	0.960803	0.974936	0.943771	0.4786	805.895	46288.8	62829.3	1936.61	3883.59	48643.7	64496.1	2330.54	3077.69	2354.89	1666.81	393.932	7.81275	5.97791	4.23121	0.70091	0.536299	0.379597	0.0897136		88.0246	105.266	17.2418	0	1	1
608	4391	0.288899	1.62985	0.690627	0.0366299	3.6002	3.14096	1.52752	10.4619	4.34346	1.8254	4.79103	0.139614	0	0.160693	0.559425	0.919557	0.988008	0.954927	0.484558	2067.55	58557.9	70326.7	2018.43	7272.29	59541.1	70857.3	2537.16	5204.73	983.224	530.594	518.734	10.0335	1.89543	1.02286	1.18532	0.223918	0.120837	0.118136		91.4638	113.906	22.4418	0	1	1
609	4391	0.287232	2.9542	1.23411	0.0216887	3.9097	2.61182	1.4315	4.60185	3.90128	1.77487	4.0961	0.136368	0	0.0899828	0.566561	0.935332	0.989285	0.949532	0.524908	3725.94	44648.6	54838.8	1955.83	20016	59592.6	68317.2	2548.89	16290.1	14944	13478.5	593.059	27.4679	25.1982	22.727	3.70988	3.40332	3.06957	0.135062		88.235	111.538	23.3026	0	1	1
610	4391	0.272066	2.24202	0.813202	0.0309928	3.29297	3.06414	1.55898	6.30641	3.78135	2.35706	4.09855	0.102811	0	0.0773834	0.56909	0.945827	0.991887	0.954805	0.501916	2678.41	48799	59040.7	1939.08	10989.3	54905.7	63992.8	2433.17	8310.87	6106.77	4952.08	494.088	16.8206	12.3597	10.0227	1.89271	1.39075	1.12778	0.112523		87.7106	108.323	20.6119	0	1	1
611	4391	0.302034	2.80848	0.96556	0.0217384	3.43624	3.31717	1.37923	2.71562	4.09453	2.00721	4.61004	0.133322	0	0.0850569	0.55414	0.948712	0.997945	0.950227	0.460893	3724.7	41397.9	52615.2	1998.21	15900.1	53438.8	64407.1	2295.65	12175.4	12040.9	11792	297.442	40.9337	40.4815	39.6445	2.77281	2.74218	2.68548	0.067739		90.1657	100.941	10.775	0	1	1
612	4391	0.275202	2.20984	0.938562	0.0293102	4.14326	3.11305	1.56136	6.41341	4.18751	1.9005	4.2347	0.0914142	0	0.0978193	0.563325	0.952676	0.929748	0.937659	0.487568	2670.4	50526.5	61001.3	1971.84	12062.1	58890.3	69187.7	2277.43	9391.66	8363.84	8186.43	305.592	30.7326	27.3693	26.7887	2.13884	1.90477	1.86437	0.0695952		89.2046	100.985	11.7802	0	1	1
613	4391	0.276887	2.14137	1.26941	0.0263443	4.00188	3.02226	1.53816	5.59946	3.93244	1.84347	4.86584	0.125249	0	0.113184	0.570377	0.963663	0.987758	0.945752	0.47366	2603.5	47362.9	59549.5	1956.43	14787.2	58540.3	70359.8	2349.61	12183.7	11177.5	10810.3	393.184	30.9873	28.4281	27.4942	2.7747	2.54554	2.46192	0.0895432		88.5179	103.652	15.1339	0	1	1
614	4391	0.309635	3.66979	0.87891	0.0376709	4.36136	3.47808	1.46817	5.77697	4.60075	1.87442	6.01943	0.0852104	0	0.0888585	0.568329	0.908423	0.978946	0.940556	0.48562	4989.48	53263	68284.7	1948.79	19759.3	66702.1	80120.4	2424.3	14769.8	13439.1	11835.7	475.51	31.061	28.2625	24.8905	3.36366	3.0606	2.69545	0.108292		87.6266	105.921	18.2947	0	1	1
615	4391	0.259611	2.19415	1.05306	0.0353907	2.77283	2.92805	1.33763	7.10124	4.53589	1.82109	4.0375	0.109152	0	0.106969	0.559524	0.961232	0.957281	0.944101	0.519502	2501.22	49088.9	59008.5	1990.05	12987.9	56705.7	65994.5	2450.52	10486.7	7616.78	6985.95	460.473	22.7737	16.5412	15.1713	2.38822	1.73463	1.59097	0.104867		90.0725	108.658	18.5853	0	1	1
616	4391	0.288052	2.08541	1.15438	0.0360374	3.35282	2.85681	1.51984	7.19316	4.42701	1.99066	4.69965	0.0813408	0	0.102034	0.565474	0.957561	0.971017	0.950115	0.512044	2637.7	51038.1	62707.4	1966.67	13538.5	59166.7	69932	2450.37	10900.8	8128.59	7224.62	483.702	22.5361	16.805	14.9361	2.48252	1.85119	1.64533	0.110158		88.9766	108.526	19.549	0	1	1
617	4391	0.284159	1.96378	0.959131	0.0302787	4.38834	3.04264	1.49853	3.18575	3.51772	1.76946	4.52413	0.14731	0	0.0928551	0.571756	0.944727	0.913668	0.923206	0.479772	2450.29	40910	52268.2	1938.93	10981.9	49679.6	60789.4	2218.93	8531.62	8769.53	8521.14	279.995	30.4706	31.3203	30.4332	1.94298	1.99716	1.94059	0.0637657		87.7559	98.5661	10.8102	0	1	1
618	4391	0.259156	0.995204	0.885118	0.0354821	3.8201	3.1858	1.4585	4.65696	4.02685	1.89652	4.84235	0.134932	0	0.0840087	0.556106	0.953508	0.98744	0.962562	0.497143	1132.5	43708.4	55532.7	1990.53	5155.47	46884.1	57929.9	2407.22	4022.97	3175.66	2397.23	416.691	9.65458	7.62115	5.75302	0.916186	0.72322	0.545941	0.0948965		90.4063	108.469	18.0631	0	1	1
619	4391	0.285821	1.33239	0.682316	0.0372775	3.72623	3.18612	1.48068	6.61424	4.52143	2.04077	5.30864	0.127771	0	0.0883196	0.584435	0.955195	0.995073	0.940631	0.494853	1672.2	50816.1	64439.4	1890.24	5882.21	52594.3	64659	2410.39	4210	1778.23	219.583	520.154	8.09375	3.41865	0.42215	0.958779	0.404971	0.0500076	0.118459		85.7152	108.448	22.7331	0	1	1
620	4391	0.307446	1.01471	1.04652	0.0320632	5.11561	2.92742	1.40396	4.92105	4.46594	2.14308	4.41065	0.108701	0	0.101563	0.581321	0.964875	0.990204	0.958249	0.488398	1369.86	48295.2	59553.7	1910.95	6175.61	52155.2	62573.5	2391.28	4805.75	3860.04	3019.75	480.33	10.0051	8.03622	6.28682	1.09445	0.87908	0.687714	0.10939		86.7276	107.511	20.7835	0	1	1
621	4391	0.2673	1.47662	1.01536	0.0228164	3.31586	3.0537	1.29955	5.92892	3.73992	1.88023	5.16684	0.101029	0	0.124519	0.558818	0.932133	0.972979	0.931254	0.500614	1733.13	44927.1	57605.3	2001.55	8464.53	49940.8	61766.6	2478.4	6731.4	5013.72	4161.32	476.851	14.1164	10.5142	8.72666	1.533	1.14182	0.947692	0.108597		90.7713	110.958	20.1865	0	1	1
622	4391	0.290056	2.49726	1.21219	0.0251752	3.82536	2.4968	1.33553	5.81041	3.29031	2.09889	3.99953	0.145137	0	0.0655189	0.562354	0.978283	0.970959	0.939493	0.487978	3180.59	45782.9	55658.9	1957.58	16748.9	58353.1	67798.1	2254.72	13568.3	12570.3	12139.2	297.143	45.6625	42.3037	40.8531	3.09003	2.86273	2.76457	0.0676709		88.439	98.8831	10.4442	0	1	1
623	4391	0.292349	2.04408	1.01082	0.0336337	3.97863	2.89604	1.44638	5.77371	4.0335	1.70492	3.20014	0.120793	0	0.131772	0.566743	0.955835	0.978702	0.970254	0.487959	2623.99	47157.1	55120.9	1979.67	11998.5	55112.1	62861.1	2443.85	9374.53	7955.08	7740.2	464.188	20.1956	17.1376	16.6747	2.13494	1.81168	1.76274	0.105713		89.5717	108.579	19.0077	0	1	1
624	4391	0.280685	0.539899	0.990023	0.0245332	4.18306	3.33535	1.57331	7.76653	3.5739	1.74408	4.5286	0.137089	0	0.0702211	0.576702	0.963843	0.991707	0.941745	0.517265	665.419	50856.4	62324.1	1906	3070.62	51132.4	61011.1	2445.59	2405.21	276.058	-1313.05	539.587	4.45749	0.51161	-2.43344	0.547758	0.0628691	-0.299033	0.122885		86.6625	110.692	24.0292	0	1	1
625	4391	0.287554	0.758013	0.88282	0.0225131	3.28393	2.89044	1.40296	5.18269	4.49112	1.65165	3.82086	0.119532	0	0.0701059	0.557348	0.979626	0.983294	0.948758	0.485345	957.104	43562.2	52913.1	1978.99	3970.45	45509.3	54533.5	2277.83	3013.35	1947.04	1620.49	298.834	10.0837	6.51547	5.42271	0.686255	0.443417	0.369048	0.068056		89.9206	102.846	12.9249	0	1	1
626	4391	0.294952	2.6679	0.967646	0.0384921	4.55992	3.17375	1.43359	6.08384	4.55162	1.46512	4.30231	0.105769	0	0.0687016	0.567614	0.956575	0.979116	0.940895	0.49782	3455.29	51163.7	61886.7	1939.4	15241.9	61780.5	71514.8	2354.3	11786.7	10616.9	9628.12	414.895	28.4087	25.5893	23.2062	2.68428	2.41787	2.1927	0.0944876		87.5484	103.762	16.2132	0	1	1
627	4391	0.29466	1.128	1.03417	0.0396482	4.02806	3.17321	1.25703	4.57161	4.05879	1.64826	3.94023	0.0923045	0	0.0636521	0.558262	0.983826	0.977023	0.933998	0.487229	1459.47	43229.2	52888	1972.24	6778.15	48110.1	57405.7	2248.57	5318.68	4880.93	4517.69	276.328	19.2477	17.6635	16.349	1.21127	1.11158	1.02885	0.0629306		89.4986	100.873	11.3749	0	1	1
628	4391	0.267832	0.433323	0.824288	0.0341259	4.22945	3.21998	1.45205	4.70444	4.03576	2.00139	5.34978	0.093931	0	0.124623	0.562431	0.96399	0.968121	0.951672	0.491677	509.609	44246.6	57458.7	1989.69	2142.93	45219.9	58206.5	2402.87	1633.32	973.275	747.809	413.182	3.95304	2.35556	1.80988	0.37197	0.221652	0.170305	0.0940974		90.5098	108.957	18.4475	0	1	1
629	4391	0.286914	2.22334	0.78475	0.0307528	4.18526	2.79741	1.44317	6.81604	3.70104	1.95298	5.83546	0.116442	0	0.089142	0.554338	0.958729	0.994583	0.959873	0.501491	2801.05	49754.3	63958.4	1999.44	10762.6	55989.2	69247.3	2437.47	7961.5	6234.87	5288.89	438.029	18.1757	14.2339	12.0743	1.81314	1.41992	1.20448	0.0997561		90.432	108.57	18.1381	0	1	1
630	4391	0.287198	1.20207	1.11725	0.035449	3.98075	2.89655	1.61261	6.36913	4.57653	2.03324	3.98969	0.115976	0	0.0831731	0.561035	0.960807	0.960591	0.949942	0.480486	1515.92	49939.4	59768	1972.08	7600.2	54732.9	64316.8	2274.13	6084.28	4793.55	4548.81	302.051	20.1432	15.87	15.0597	1.38563	1.09168	1.03594	0.0687887		89.4784	101.851	12.3721	0	1	1
631	4391	0.299152	0.764957	0.891569	0.0312085	3.15777	3.11083	1.42199	6.59935	4.19813	1.9155	4.12709	0.115054	0	0.042889	0.558053	0.931263	0.992627	0.938519	0.477895	1004.83	47253.2	57366.3	1962.45	4104.37	48631.4	57759.5	2309.14	3099.54	1378.16	393.24	346.683	8.94055	3.97526	1.13429	0.705885	0.31386	0.0895559	0.0789532		89.1565	104.241	15.0848	0	1	1
632	4391	0.257181	2.65649	0.762087	0.0207825	3.64175	3.45885	1.32425	6.08999	3.85969	2.00886	4.58569	0.119931	0	0.0900917	0.564726	0.979043	0.961555	0.971228	0.491183	2999.92	48872.4	60243.6	1962.5	12131.8	56829	67985.1	2306.23	9131.9	7956.56	7741.55	343.731	26.567	23.1477	22.5221	2.07969	1.81202	1.76305	0.0782808		88.7041	102.281	13.5765	0	1	1
633	4391	0.291288	0.412749	0.706149	0.0304392	2.95059	2.9929	1.50708	5.08317	4.04043	1.99109	5.32007	0.0780801	0	0.113714	0.561333	0.972752	0.987192	0.932035	0.484414	527.925	42242.8	55355.8	1987.44	1862.9	42311.4	55100.4	2368.85	1334.98	68.6479	-255.343	381.413	3.50008	0.179983	-0.669465	0.304026	0.0156338	-0.0581514	0.0868625		90.4029	107.471	17.0685	0	1	1
634	4391	0.275692	0.392525	0.865861	0.0246902	3.46535	3.12376	1.38195	5.58526	3.43123	1.90139	4.05814	0.10611	0	0.0653558	0.540855	0.946013	0.979981	0.94658	0.481869	475.176	42657.4	52295	2039.56	2010.11	43448.1	52756.3	2310.1	1534.93	790.744	461.221	270.543	5.67353	2.9228	1.7048	0.349563	0.180083	0.105038	0.0616131		92.7889	104.762	11.973	0	1	1
635	4391	0.286051	1.89391	1.05976	0.0277944	4.0837	3.29907	1.31344	5.42222	4.68234	1.8062	3.73631	0.10103	0	0.0855543	0.564858	0.955138	0.964309	0.933149	0.512993	2378.84	48630.9	57898	1959.44	11423.1	56303.9	64714.6	2409.77	9044.29	7673	6816.61	450.331	20.0836	17.0386	15.1369	2.05973	1.74744	1.55241	0.102558		88.7062	107.158	18.4518	0	1	1
636	4391	0.261334	0.235157	0.761358	0.0209669	4.16313	3.14235	1.36833	5.53573	3.92801	1.9909	4.2397	0.108659	0	0.104954	0.561796	0.935223	0.994227	0.948792	0.490363	269.847	45326	55784.7	1981.11	1077.66	44891.4	54520.8	2454.88	807.809	-434.662	-1263.89	473.772	1.70506	-0.917448	-2.66771	0.183969	-0.0989892	-0.287836	0.107896		90.1736	111.569	21.3953	0	1	1
637	4391	0.266259	1.00535	0.886511	0.0229773	4.02154	2.82149	1.49304	6.06489	3.75451	2.15119	5.10401	0.156724	0	0.121107	0.564098	0.936305	0.98869	0.969776	0.486339	1175.4	46922	59564.4	1982.22	5190.34	49227.7	61211.3	2464.97	4014.94	2305.66	1646.87	482.75	8.31681	4.7761	3.41143	0.914356	0.525088	0.375055	0.109941		90.0177	111.092	21.0738	0	1	1
638	4391	0.276019	2.21594	1.52819	0.0347641	3.21118	3.21727	1.44183	3.74746	3.72856	1.92903	6.76727	0.0969035	0	0.0852298	0.57044	0.942025	0.991088	0.936512	0.497017	2685.72	41250.2	58200.9	1938.92	17893.6	55780	70921.6	2426.11	15207.9	14529.8	12720.7	487.192	31.2153	29.8235	26.1102	3.46341	3.30899	2.89699	0.110952		87.7017	106.429	18.7271	0	1	1
639	4391	0.294466	0.506088	0.84342	0.0312264	3.21899	2.9213	1.27607	3.36984	4.67907	1.90638	4.53345	0.0961929	0	0.0953856	0.571738	0.967417	0.985537	0.960729	0.488254	654.372	39682.5	51063.7	1940.59	2598.04	40595.9	51339.1	2367.13	1943.67	913.405	275.389	426.535	4.55689	2.14145	0.645644	0.442649	0.208017	0.0627168	0.0971384		88.2405	107.225	18.985	0	1	1
640	4391	0.283813	2.66596	1.46197	0.0240795	3.27201	3.48298	1.28641	8.01384	3.83907	1.69474	4.56085	0.123214	0	0.132728	0.583729	0.937005	0.962046	0.94933	0.478256	3322.38	52524	64214.1	1925.44	20718.4	67423.9	78486.2	2396.88	17396	14899.9	14272.1	471.433	36.9003	31.6056	30.2738	3.96174	3.39329	3.2503	0.107363		86.9429	104.454	17.511	0	1	1
641	4391	0.306157	0.372891	0.98396	0.0315894	3.51314	3.4276	1.43397	5.09462	3.43331	1.84437	4.49412	0.0985863	0	0.105861	0.560187	0.941151	0.982613	0.962467	0.480265	501.291	42319	53373.5	1987.17	2164.11	43228.8	53832.1	2394.26	1662.82	909.799	458.531	407.092	4.08464	2.23487	1.12636	0.378689	0.207196	0.104425	0.0927105		90.397	108.56	18.1634	0	1	1
642	4391	0.283053	3.60501	0.896809	0.0354827	2.9652	3.17978	1.50297	5.60865	3.90218	1.46846	2.74827	0.104955	0	0.0920933	0.568951	0.920722	0.988001	0.949073	0.502162	4480.61	46461.7	53327.6	1948.5	19238.4	59470	65448.5	2488.86	14757.8	13008.3	12120.9	540.356	27.3113	24.0736	22.4313	3.36092	2.96249	2.76039	0.12306		87.7294	108.98	21.251	0	1	1
643	4391	0.268894	0.345264	0.953617	0.0364111	3.76149	3.18013	1.53026	3.77708	4.37245	1.91458	4.57929	0.0846192	0	0.0728636	0.568264	0.923533	0.998823	0.948458	0.487861	407.657	41722.3	53148.7	1939.44	1908.59	42494.1	52539.9	2423.47	1500.94	771.839	-608.848	484.032	3.10091	1.5946	-1.25787	0.341821	0.175778	-0.138658	0.110233		88.244	109.949	21.7047	0	1	1
644	4391	0.279745	0.798902	0.907615	0.0285778	3.72398	3.36302	1.31271	7.3192	4.60916	2.19669	3.56686	0.10514	0	0.0506868	0.566618	0.924383	0.994188	0.946833	0.497363	981.34	52201.1	61075.5	1932.63	4265.48	52737.4	60336.5	2414.47	3284.14	536.296	-738.933	481.842	6.81582	1.11301	-1.53356	0.747926	0.122135	-0.168284	0.109734		87.8035	109.002	21.1989	0	1	1
645	4391	0.290024	1.1813	0.87022	0.0240485	2.91932	3.37171	1.38729	7.3209	4.16261	1.89019	3.36639	0.141242	0	0.0955444	0.554663	0.965943	0.982849	0.96731	0.482676	1504.38	49173.9	57372.8	2001.34	6143.05	51898.4	59956.4	2346.26	4638.66	2724.49	2583.56	344.917	13.4486	7.89897	7.49036	1.0564	0.620472	0.588376	0.078551		90.814	105.468	14.6538	0	1	1
646	4391	0.271145	0.334533	1.24281	0.0347156	2.60808	3.47552	1.4238	7.16698	4.63643	1.91437	3.62443	0.137019	0	0.0532206	0.56859	0.938043	0.99953	0.943273	0.50755	398.295	49011.6	58060.6	1926.38	2274.9	47684.3	55344.8	2442.68	1876.6	-1327.28	-2715.81	516.296	3.63474	-2.57077	-5.26017	0.427375	-0.302273	-0.618494	0.117581		87.6515	110.74	23.0887	0	1	1
647	4391	0.299918	2.20605	1.07185	0.0238243	3.87501	3.19403	1.30874	5.58709	3.7546	2.29542	3.52782	0.112465	0	0.0803935	0.557792	0.953953	0.971267	0.962066	0.457421	2905.23	47817.5	56458.1	1982.54	13518.7	57713.6	66366.4	2219.24	10613.5	9896.08	9908.32	236.703	44.839	41.8081	41.8598	2.4171	2.25372	2.25651	0.0539063		89.6384	98.0025	8.36416	0	1	1
648	4391	0.27847	0.406636	0.766686	0.0237443	4.165	3.24524	1.30192	5.56084	4.4936	1.48485	5.24328	0.140171	0	0.101276	0.564943	0.969798	0.954179	0.95519	0.458607	497.219	45949.9	58956.7	1968.1	1908.56	46781.8	60169.3	2204.26	1411.35	831.941	1212.54	236.165	5.97611	3.52272	5.13428	0.321418	0.189465	0.276141	0.0537838		89.529	99.9644	10.4353	0	1	1
649	4391	0.281025	0.35627	0.749258	0.0262859	3.38087	3.016	1.41438	3.44875	3.87149	1.82731	4.61467	0.110647	0	0.0671062	0.562448	0.9278	0.97346	0.954018	0.513362	439.631	38263.2	49660.1	1958.09	1652.88	38835.4	48780.3	2452.2	1213.25	572.186	-879.805	494.103	2.45545	1.15803	-1.78061	0.276303	0.130309	-0.200365	0.112526		89.0865	111.316	22.229	0	1	1
650	4391	0.263089	2.49594	0.820043	0.0362882	4.39524	2.93047	1.52184	3.20423	4.47671	2.0848	6.3384	0.113741	0	0.0922327	0.579266	0.944627	0.992506	0.936479	0.497104	2883.37	44298.8	60420.9	1911.65	12268.5	53273.1	67539.2	2436.07	9385.12	8974.26	7118.3	524.42	17.8962	17.1127	13.5737	2.13735	2.04379	1.62111	0.119431		86.4145	108.163	21.7488	0	1	1
651	4391	0.288379	1.72662	1.04921	0.031261	3.89651	3.16131	1.38963	5.17356	4.10254	2.28706	3.34799	0.0768176	0	0.101811	0.560085	0.898012	0.99688	0.941266	0.508511	2186.37	46963.2	55197.1	1985.39	10378.1	53397.1	60406.6	2574.94	8191.69	6433.82	5209.53	589.552	13.8948	10.9131	8.83643	1.86556	1.46523	1.18641	0.134264		89.932	114.919	24.9872	0	1	1
652	4391	0.285857	1.65761	0.972761	0.023865	4.29734	3.29795	1.48941	6.31113	4.24324	1.74742	4.00981	0.0800537	0	0.0996272	0.556937	0.962309	0.993178	0.956755	0.503916	2080.63	49874.5	59680.5	1995.31	9334.62	55711.9	64874.7	2455.48	7253.99	5837.39	5194.24	460.172	15.7636	12.6852	11.2876	1.65201	1.3294	1.18293	0.104799		90.4078	109.716	19.3078	0	1	1
653	4391	0.260236	2.0245	1.00528	0.0291106	4.51831	3.26968	1.55779	3.86471	4.65687	2.32443	3.18279	0.0971556	0	0.157895	0.572267	0.94025	0.966632	0.950999	0.49318	2313.39	47214.3	55212.1	1978.38	11508.7	55758.1	63405.5	2495.83	9195.34	8543.73	8193.37	517.447	17.7706	16.5113	15.8342	2.09413	1.94574	1.86595	0.117843		89.584	111.058	21.4744	0	1	1
654	4391	0.285366	1.50666	0.924557	0.0405003	4.27046	3.14604	1.46947	7.90875	3.59749	1.70004	5.76479	0.201953	0	0.0858824	0.578895	0.942044	0.976937	0.952856	0.489369	1887.9	52144.4	66798.1	1908.58	8272.46	56530.3	69806.5	2376.68	6384.56	4385.86	3008.44	468.103	13.6392	9.36944	6.42689	1.45401	0.99883	0.685139	0.106605		86.5013	106.368	19.867	0	1	1
655	4391	0.324985	1.00125	1.11553	0.0193886	3.99711	3.14045	1.34946	7.80773	3.63838	2.22561	5.11141	0.118569	0	0.0750476	0.57123	0.953665	0.958318	0.943107	0.500247	1428.8	51753.9	64574.8	1929.67	6418.48	54674.5	66448.5	2338.26	4989.69	2920.54	1873.75	408.588	12.212	7.14788	4.58593	1.13634	0.665119	0.426726	0.0930512		87.5668	105.041	17.4739	0	1	1
656	4391	0.294591	1.6635	1.39208	0.0303374	4.07189	3.09411	1.21546	4.0869	4.22843	1.42528	3.20286	0.116486	0	0.131181	0.562925	0.963091	0.995303	0.957833	0.486671	2151.81	42503.7	50420.6	1991.69	12541.8	52359.9	60034.1	2451.68	10389.9	9856.14	9613.57	459.991	22.5873	21.4268	20.8995	2.36619	2.24462	2.18938	0.104758		90.2268	108.812	18.5853	0	1	1
657	4391	0.297199	0.910535	0.861823	0.0274553	4.59068	2.96706	1.45216	5.76259	4.82532	1.83821	4.78322	0.106472	0	0.111212	0.560017	0.891154	0.994424	0.930542	0.475426	1188.25	49212.9	60975	1990.58	4743.73	51231.7	61810.7	2473.06	3555.48	2018.81	835.675	482.477	7.36921	4.18426	1.73205	0.809719	0.459761	0.190315	0.109879		90.3958	111.562	21.166	0	1	1
658	4391	0.29312	2.73667	1.18048	0.0274775	4.83325	3.03229	1.31365	5.43069	4.74246	1.99052	8.02994	0.117756	0	0.0818771	0.551733	0.92597	0.996301	0.962746	0.502079	3522.34	51232.8	70686.6	2005.54	18038.1	64340.8	81847.3	2485.79	14515.7	13108	11160.7	480.253	30.2252	27.294	23.2391	3.30579	2.98521	2.54172	0.109372		90.5455	109.114	18.5686	0	1	1
659	4391	0.276949	1.21901	1.44639	0.0224647	3.24959	3.23709	1.40306	7.06024	3.89108	1.93523	4.09393	0.111654	0	0.0695713	0.568951	0.937094	0.967448	0.95582	0.527978	1482.42	48678.1	58905.8	1934.86	9344.69	53818.8	62574.3	2482.22	7862.28	5140.74	3668.55	547.356	14.3641	9.39196	6.70232	1.79054	1.17075	0.835471	0.124654		87.7909	110.931	23.1403	0	1	1
660	4391	0.273847	1.35352	1.06286	0.0294123	4.81356	3.39474	1.4673	7.44381	3.94383	1.99533	5.60349	0.12978	0	0.0765879	0.565787	0.955653	0.948603	0.961098	0.518309	1627.55	53482	67403.2	1950.88	8119.27	58370.3	71119.4	2389.74	6491.72	4888.32	3716.26	438.868	14.792	11.1385	8.46783	1.47841	1.11326	0.846336	0.0999472		88.4873	106.998	18.511	0	1	1
661	4391	0.298581	2.05834	1.04468	0.0241322	4.00483	2.79496	1.37483	5.13101	3.72673	1.35872	4.86585	0.0831976	0	0.0975302	0.564658	0.94837	0.977213	0.95112	0.50099	2698.62	43749.2	55813.7	1966.97	12358.8	52533.6	63679	2428.92	9660.13	8784.4	7865.38	461.956	20.9114	19.0157	17.0263	2.19998	2.00055	1.79125	0.105205		88.9762	107.817	18.841	0	1	1
662	4391	0.29811	0.817308	0.899349	0.0328787	5.1095	2.77569	1.41419	4.70583	3.63352	2.04118	4.12252	0.146373	0	0.0848643	0.561824	0.958883	0.997963	0.960193	0.492402	1069.86	44881.9	55052	1970.11	4415.43	47796.2	57231.1	2401.61	3345.58	2914.28	2179.1	431.501	7.75335	6.75381	5.05004	0.761917	0.663694	0.496265	0.0982695		89.4903	108.382	18.892	0	1	1
663	4391	0.271878	2.50557	1.20616	0.030302	3.57268	2.69347	1.50882	5.93842	4.38684	2.0395	2.33414	0.123162	0	0.129257	0.588486	0.886464	0.958396	0.934391	0.477941	2991.19	48848.5	54880	1907.4	16594.7	60073.1	65338.9	2449.64	13603.5	11224.6	10458.9	542.239	25.0877	20.7005	19.2883	3.09805	2.55628	2.38189	0.123489		86.1966	107.796	21.5997	0	1	1
664	4391	0.290343	3.28099	1.01704	0.0265355	3.92042	3.04126	1.61557	4.73673	4.67955	1.88131	4.42788	0.130354	0	0.091452	0.567381	0.962446	0.954944	0.957149	0.469559	4182.92	48800.6	59832	1953.74	19217.5	63124.9	74092.5	2239.04	15034.6	14324.3	14260.4	285.3	52.6976	50.2079	49.984	3.42396	3.2622	3.24765	0.0649738		88.036	97.6067	9.57079	0	1	1
665	4391	0.258046	1.57194	0.852318	0.0290815	3.58305	3.05185	1.53602	4.58451	4.16812	1.76527	5.22665	0.0986806	0	0.0898529	0.569084	0.92647	0.981355	0.94602	0.492808	1781.13	43643.1	56703.7	1946.67	7864.89	48657.2	60390.3	2428	6083.76	5014.17	3686.63	481.339	12.6392	10.4171	7.65911	1.38551	1.14192	0.839588	0.10962		88.2605	108.799	20.5384	0	1	1
666	4391	0.279149	0.466823	1.07776	0.0329185	3.7484	2.77904	1.39896	4.04357	4.11332	1.68207	5.46068	0.135773	0	0.0919013	0.560093	0.958078	0.956983	0.945872	0.493881	572.205	40321.8	53751.7	1980.13	2848.9	41991.7	54931.1	2335.85	2276.69	1669.85	1179.47	355.721	6.40023	4.69429	3.31573	0.518491	0.38029	0.268612	0.0810113		90.0602	105.744	15.6838	0	1	1
667	4391	0.312507	2.60183	0.690036	0.026255	4.35929	3.02989	1.60716	4.35796	4.59358	2.35666	3.5488	0.133412	0	0.087446	0.554762	0.928268	0.998714	0.95072	0.496715	3570.28	48932.6	57577.3	1997.09	11753.7	56065.5	63845.1	2471.34	8183.38	7132.9	6267.73	474.244	17.2556	15.0406	13.2162	1.86367	1.62444	1.4274	0.108004		90.15	109.887	19.7371	0	1	1
668	4391	0.270883	2.0275	1.04277	0.0376281	4.12022	3.17892	1.37282	6.08664	4.30084	1.50615	5.01298	0.144758	0	0.103282	0.559779	0.923558	0.987486	0.954011	0.494074	2411.6	48590.1	60912	1987.23	12030.1	56697.4	67964.3	2473.19	9618.53	8107.25	7052.33	485.956	19.793	16.6831	14.5123	2.19051	1.84633	1.60609	0.110671		89.9646	109.908	19.9437	0	1	1
669	4391	0.269967	1.62477	1.02378	0.0283281	4.81088	3.17349	1.60724	6.53721	3.78574	1.90223	4.84413	0.146858	0	0.0893438	0.553395	0.961099	0.990916	0.957921	0.474563	1926.04	50688.8	62459.8	2002.94	9432.15	57411.5	68961.8	2323.46	7506.11	6722.73	6502	320.518	23.4187	20.9746	20.2859	1.70943	1.53102	1.48076	0.0729943		90.7906	103.68	12.8894	0	1	1
670	4391	0.284372	0.623802	1.32973	0.0293101	3.439	2.98089	1.47783	5.96628	4.03427	1.50752	4.15506	0.106328	0	0.132363	0.565516	0.955337	0.986974	0.957045	0.483447	778.927	44412	54729.8	1983.97	4501.5	46590.9	56613.1	2437.46	3722.58	2178.86	1883.34	453.484	8.20884	4.8047	4.15303	0.847774	0.49621	0.428908	0.103276		90.1881	109.996	19.8074	0	1	1
671	4391	0.266402	1.71882	0.952802	0.0320354	5.139	3.19958	1.53287	6.39349	3.95391	1.63492	3.35805	0.118082	0	0.0957558	0.558237	0.960494	0.986285	0.932303	0.497425	2010.63	50716.5	58947.8	1988.76	9443.56	57370.4	65050.9	2403.7	7432.92	6653.91	6103.16	414.941	17.9132	16.0358	14.7085	1.69276	1.51535	1.38992	0.094498		90.1254	107.332	17.2068	0	1	1
672	4391	0.274303	0.663874	0.85243	0.0268919	3.69862	2.72772	1.48953	4.8836	4.25612	2.02502	5.10034	0.0874742	0	0.124271	0.569768	0.932632	0.976728	0.946986	0.492287	799.613	43657.9	56418.2	1965.29	3362.9	44703.4	56563.2	2463.08	2563.29	1045.55	145.079	497.789	5.14934	2.10039	0.291447	0.583759	0.238112	0.0330401	0.113366		89.3324	111.422	22.0894	0	1	1
673	4391	0.289951	1.08135	0.968644	0.0340153	3.87142	3.1272	1.35367	5.32829	4.0434	1.25578	3.92668	0.127913	0	0.0717251	0.561555	0.950189	0.992388	0.941872	0.519011	1376.75	43888.9	53571.3	1963.99	6137.59	47511.6	55924.4	2479.07	4760.85	3622.62	2353.09	515.085	9.24284	7.03305	4.56836	1.08423	0.825009	0.53589	0.117305		89.1415	111.518	22.3767	0	1	1
674	4391	0.291403	1.52783	0.714789	0.0276892	4.05618	3.15432	1.46452	3.79891	3.91765	1.63934	4.36119	0.108949	0	0.100991	0.577326	0.970259	0.993424	0.944161	0.473416	1954.94	42002.5	53058.3	1924.54	6936.02	46798.6	57322.3	2324.77	4981.08	4796.14	4264	400.226	12.4457	11.9836	10.654	1.13438	1.09227	0.971077	0.0911468		87.2134	104.308	17.095	0	1	1
675	4391	0.286168	0.518738	1.03369	0.0374319	3.54645	3.23225	1.48016	3.71489	3.70661	1.7277	5.26245	0.133537	0	0.0881883	0.57443	0.967098	0.994045	0.949142	0.494706	651.827	39447.7	52721.3	1926.32	3091.59	41525.6	53676.5	2391.02	2439.77	2077.84	955.228	464.697	5.25023	4.47139	2.05559	0.555629	0.473204	0.217542	0.105829		87.5911	108.201	20.6102	0	1	1
676	4391	0.261774	1.3267	1.08148	0.0241835	3.88889	3.13924	1.47031	8.03833	4.04645	1.88285	3.34103	0.106684	0	0.0714108	0.570694	0.971127	0.981219	0.961975	0.509945	1524.98	52571.8	60944.1	1929.42	7966.08	56510	64056.3	2391.07	6441.1	3938.17	3112.13	461.649	13.9524	8.53066	6.74132	1.46689	0.896873	0.708751	0.105135		87.5333	107.093	19.5602	0	1	1
677	4391	0.263303	3.26778	0.856983	0.0216551	5.06656	3.33507	1.35334	5.95684	4.00478	2.3592	4.41529	0.125976	0	0.0972351	0.567151	0.884247	0.991921	0.959862	0.485724	3778.09	53168.7	64164.3	1957.98	16385.5	64392.9	73953.3	2508.37	12607.4	11224.2	9789.02	550.39	22.9064	20.3932	17.7856	2.8712	2.55618	2.22934	0.125345		88.3211	110.519	22.1978	0	1	1
678	4391	0.28176	1.76214	0.774305	0.0244538	4.03636	2.99837	1.52607	5.8244	4.11544	1.6277	3.72651	0.123189	0	0.105492	0.559119	0.964899	0.999141	0.958802	0.490853	2180.14	47290.2	56439.1	1990.68	8360.59	52229.1	60946.8	2425.07	6180.46	4938.9	4507.67	434.386	14.228	11.3698	10.3771	1.40753	1.12478	1.02657	0.0989265		90.1744	108.552	18.3778	0	1	1
679	4391	0.275484	0.632201	1.09161	0.0400827	4.8596	2.82726	1.46527	4.57003	4.69465	1.91127	5.80271	0.131032	0	0.135979	0.564765	0.963346	0.992019	0.952374	0.493649	764.742	46139	60529	1988.46	3906.31	48397.3	62289.9	2476.36	3141.57	2258.29	1760.92	487.904	6.4389	4.62855	3.60915	0.715456	0.5143	0.401029	0.111115		90.3955	111.903	21.5075	0	1	1
680	4391	0.281123	0.439268	0.833067	0.035699	4.88755	3.30579	1.23969	5.1002	4.3317	1.86193	4.90354	0.107421	0	0.106119	0.56132	0.956675	0.972519	0.956546	0.493121	542.238	46707.5	58793.5	1983.39	2217.94	47686.4	59295.1	2395.49	1675.7	978.903	501.572	412.098	4.06627	2.37541	1.21712	0.381622	0.222934	0.114227	0.0938506		90.2154	108.604	18.3885	0	1	1
681	4391	0.27328	0.884657	1.20101	0.0261443	3.64285	2.53388	1.35705	5.8001	4.05742	2.16933	4.67076	0.076183	0	0.13255	0.572625	0.943072	0.978265	0.92591	0.485323	1061.56	45251.5	56995.6	1961.14	5828.49	48075.4	59107.8	2429.16	4766.92	2823.95	2112.18	468.021	10.1853	6.03382	4.51301	1.08561	0.643123	0.481025	0.106586		89.0839	109.316	20.2317	0	1	1
682	4391	0.290249	1.2927	0.825551	0.0256852	3.22607	3.14284	1.35978	6.00863	3.93468	1.69695	4.15509	0.124697	0	0.13175	0.565184	0.953429	0.977328	0.957892	0.504611	1647.53	45306.1	55617.9	1984.7	6479.36	48215.5	57981.2	2497.06	4831.83	2909.38	2363.32	512.365	9.43045	5.67834	4.61256	1.10039	0.662578	0.538218	0.116685		90.0231	112.26	22.2367	0	1	1
683	4391	0.297237	1.63673	1.136	0.0263957	3.74112	3.18581	1.68897	6.52003	4.04038	1.61166	4.28151	0.0797839	0	0.112703	0.562007	0.965776	0.976097	0.954764	0.501386	2136.21	48723.1	59288.9	1984.6	10490.2	55573.1	65674.6	2430.11	8353.96	6850.03	6385.65	445.51	18.7514	15.3757	14.3333	1.90252	1.56002	1.45426	0.10146		89.9074	108.297	18.3895	0	1	1
684	4391	0.270197	1.22894	1.15094	0.0239186	4.34281	2.92598	1.5398	5.57035	4.19525	1.77376	4.40383	0.0979951	0	0.105986	0.565433	0.926142	0.987078	0.955234	0.457079	1458.06	46993.5	57927.4	1969.09	7797.92	52394.1	62921	2340.53	6339.86	5400.57	4993.51	371.442	17.0682	14.5395	13.4436	1.44383	1.22992	1.13721	0.0845916		89.3553	104.83	15.4745	0	1	1
685	4391	0.284632	0.410134	1.0273	0.0316141	3.55951	2.9514	1.47785	3.85885	4.18309	1.88166	3.18072	0.113938	0	0.123373	0.5559	0.939726	0.967281	0.943216	0.489484	512.594	40475	48239	2010.61	2419.58	41699	49180.3	2422.13	1906.99	1223.92	941.213	411.52	4.63401	2.97414	2.28716	0.434295	0.278733	0.21435	0.0937191		91.4619	109.771	18.3095	0	1	1
686	4391	0.282272	0.608954	0.875039	0.027872	4.09725	3.2292	1.58609	3.49735	3.86175	2.01396	4.89685	0.177188	0	0.081739	0.564943	0.961731	0.97434	0.93069	0.4836	754.771	41450.2	53597.6	1956.95	3169.08	43784	55314.2	2301.46	2414.31	2333.79	1716.54	344.506	7.00804	6.7743	4.98261	0.549831	0.531493	0.390922	0.0784572		88.9628	104.104	15.1416	0	1	1
687	4391	0.273403	2.49221	1.12141	0.0270616	4.4404	3.01767	1.38685	7.17021	3.93519	1.84653	4.84321	0.078258	0	0.0738909	0.561351	0.96761	0.982625	0.950657	0.483463	2991.93	51982.7	63920.7	1965.92	15560	63239.4	74632.5	2298.63	12568	11256.7	10711.8	332.714	37.7743	33.833	32.1953	2.86223	2.56359	2.4395	0.0757719		88.8617	101.154	12.2921	0	1	1
688	4391	0.276614	0.730646	0.879749	0.0256792	3.81978	3.05628	1.28714	5.22666	3.97106	1.60044	3.86377	0.137227	0	0.10558	0.561818	0.933488	0.943114	0.957975	0.472756	887.451	43419.9	52951.6	1981.38	3792.31	45545.1	54954.3	2304.5	2904.86	2125.2	2002.77	323.121	8.98998	6.5771	6.1982	0.661548	0.48399	0.456108	0.0735872		90.045	104.101	14.0559	0	1	1
689	4391	0.289367	1.25239	0.922263	0.0302879	4.09778	2.98421	1.40082	7.84452	5.06103	2.00984	3.93392	0.157766	0	0.0608453	0.56435	0.969215	0.979235	0.937355	0.4541	1591.3	54949.4	64697.9	1947.32	6829.61	58972.3	68599.3	2146.12	5238.31	4022.87	3901.43	198.794	26.3504	20.2363	19.6255	1.19297	0.916162	0.888506	0.0452731		88.3338	96.1954	7.86166	0	1	1
690	4391	0.305648	2.14923	1.00324	0.0298699	3.5504	3.41075	1.48639	6.84981	3.61238	2.07273	4.07433	0.126816	0	0.056573	0.56087	0.942842	0.9697	0.954765	0.470418	2884.48	50232.7	60266.9	1958.46	12634.3	58865	68402	2239.06	9749.77	8632.35	8135.17	280.593	34.747	30.7646	28.9927	2.2204	1.96592	1.85269	0.0639019		88.5466	99.1065	10.56	0	1	1
691	4391	0.275617	0.64331	1.19912	0.0324519	2.53809	3.19689	1.44924	5.75093	4.90619	1.82057	4.44898	0.138022	0	0.0711011	0.567934	0.934907	0.982396	0.9652	0.520831	778.555	45644.9	56739.8	1939.62	4257.48	46172.9	55680.1	2496.1	3478.92	527.971	-1059.73	556.482	6.25164	0.948766	-1.90434	0.792285	0.120239	-0.241342	0.126732		88.168	112.722	24.5542	0	1	1
692	4391	0.296367	0.835502	1.26237	0.0359951	4.5728	3.21543	1.39857	5.57264	4.22586	1.47503	3.39546	0.104681	0	0.0839151	0.563934	0.979702	0.972838	0.965026	0.474442	1087.28	46754.6	55162.6	1961.88	5850.57	50970	59312.5	2248.25	4763.29	4215.4	4149.9	286.367	16.6335	14.7203	14.4916	1.08479	0.960009	0.945093	0.0652167		89.1115	101.07	11.9586	0	1	1
693	4391	0.286803	1.91892	1.0364	0.0280253	4.68748	2.88844	1.49356	6.20696	3.80217	1.81935	3.47234	0.152431	0	0.0905868	0.569713	0.963865	0.998506	0.941805	0.482459	2416.59	49370.9	58057.4	1944.85	11385.4	57266	65354.3	2359.49	8968.84	7895.1	7296.96	414.64	21.6304	19.0409	17.5983	2.04255	1.79802	1.6618	0.0944294		88.0331	104.876	16.8433	0	1	1
694	4391	0.295078	1.48103	0.869748	0.0345965	3.96919	3.20156	1.3248	5.40217	4.31465	1.97536	4.67267	0.13799	0	0.0795496	0.56294	0.965601	0.976417	0.927602	0.493911	1918.95	47325.1	58875.3	1963.1	7800.09	52103.8	62918.7	2332.99	5881.14	4778.73	4043.41	369.884	15.8999	12.9195	10.9316	1.33936	1.0883	0.920841	0.0842369		88.9778	104.486	15.508	0	1	1
695	4391	0.272775	0.857892	0.946083	0.0220584	3.6927	2.91075	1.45414	6.19598	4.25191	1.86458	5.00902	0.0868247	0	0.0730276	0.571363	0.974505	0.987177	0.927108	0.492035	1027.54	47106.4	59673.3	1927.91	4674.54	49162.8	60744.4	2319.79	3647	2056.42	1071.08	391.877	9.30647	5.24762	2.73321	0.830561	0.468327	0.243927	0.0892456		87.5779	104.596	17.0186	0	1	1
696	4391	0.294579	0.463792	1.13787	0.0366732	4.14218	3.20387	1.30352	4.28009	4.01874	2.0339	4.58413	0.172892	0	0.10322	0.558841	0.967403	0.967355	0.949261	0.495408	599.912	43044.9	54293.8	1990.47	2991.88	44880.2	55806.2	2368.85	2391.97	1835.26	1512.36	378.384	6.32154	4.85024	3.99689	0.544744	0.417958	0.344423	0.0861727		90.5246	107.214	16.6898	0	1	1
697	4391	0.271078	1.49669	0.992569	0.0234724	3.45667	3.14333	1.36698	4.11062	4.93754	1.99085	4.52363	0.157735	0	0.0950281	0.564539	0.975528	0.988597	0.978853	0.502868	1781.52	44605.3	55818.9	1965.97	8458.92	49894.9	60483.6	2422.37	6677.4	5289.65	4664.75	456.398	14.6307	11.59	10.2208	1.5207	1.20466	1.06234	0.103939		89.1397	108.407	19.2672	0	1	1
698	4391	0.265241	2.15838	1.31042	0.0304156	4.0379	3.08595	1.66159	4.5823	3.78769	1.7065	2.64003	0.157575	0	0.0820492	0.564146	0.933809	0.992331	0.951283	0.482581	2513.8	44619.4	51159.2	1960.06	15221.5	56813.1	62769.6	2388.45	12707.7	12193.7	11610.4	428.396	29.6635	28.4635	27.102	2.89404	2.77697	2.64413	0.0975623		88.7036	105.322	16.6184	0	1	1
699	4391	0.275632	0.72812	0.804858	0.0480234	3.11536	2.93833	1.39368	4.24387	3.59432	1.72064	3.94458	0.109692	0	0.112169	0.560746	0.932234	0.997737	0.936637	0.518542	881.244	38925.3	48637.8	1988.6	3608.05	40509.6	49001.8	2574.27	2726.81	1584.29	364.054	585.665	4.65592	2.70511	0.621608	0.621	0.360804	0.0829092	0.133379		90.3757	116.43	26.0547	0	1	1
700	4391	0.300173	0.913072	1.28279	0.0284425	4.02775	3.41149	1.26771	3.85873	3.83432	1.95928	4.58851	0.0908153	0	0.0817314	0.577574	0.955348	0.993676	0.95636	0.488051	1203.48	42011	53648	1910.55	6460.62	46870.4	57419.1	2375.6	5257.14	4859.43	3771.09	465.048	11.3045	10.4493	8.10905	1.19725	1.10668	0.858824	0.105909		86.7472	106.732	19.9846	0	1	1
701	4391	0.27244	0.933013	0.689606	0.0414333	3.74792	2.959	1.42141	3.76169	3.55857	1.95617	4.70169	0.110861	0	0.108565	0.56182	0.936258	0.974014	0.937307	0.493801	1116.15	39845.7	51444.6	1982.99	4111.11	42430.4	53242.8	2428.07	2994.96	2584.61	1798.21	445.079	6.72906	5.80707	4.0402	0.682069	0.588615	0.409522	0.101362		90.0664	109.657	19.5903	0	1	1
702	4391	0.278654	1.66639	1.02439	0.0231393	3.77363	2.68811	1.48913	7.32686	3.58433	1.73547	6.17351	0.113552	0	0.121504	0.571575	0.95813	0.997218	0.945939	0.465759	2038.95	48663	64157.2	1957.59	9703.84	54540.6	69631.9	2361.57	7664.89	5877.61	5474.72	403.987	18.9731	14.549	13.5517	1.74559	1.33856	1.24681	0.0920033		88.6993	105.354	16.6551	0	1	1
703	4391	0.287039	0.952238	1.05481	0.0373811	4.04578	2.86393	1.41402	5.50067	3.65543	1.56645	4.97097	0.0846435	0	0.0725189	0.557479	0.98058	0.994638	0.931183	0.488846	1200.19	43741.1	55909.5	1979.71	5766.93	47590.3	59149.2	2311.49	4566.74	3849.17	3239.74	331.773	13.7647	11.6018	9.76493	1.04002	0.876604	0.737814	0.0755575		89.8981	103.97	14.0715	0	1	1
704	4391	0.280994	3.34876	0.886316	0.0293949	4.07109	3.26362	1.56916	4.61669	4.21568	1.9132	5.56919	0.139753	0	0.157571	0.578571	0.974019	0.963289	0.920372	0.475807	4131.85	48062.4	62211	1959.22	17596.8	60991.5	75123	2368.1	13465	12929.1	12912.1	408.882	32.9312	31.6206	31.5789	3.0665	2.94446	2.94057	0.0931183		88.297	103.854	15.5572	0	1	1
705	4391	0.286403	1.20764	0.941736	0.0183082	3.79485	3.39417	1.39519	4.88261	3.67326	1.84143	4.24631	0.0997456	0	0.0737902	0.567361	0.95176	0.940838	0.941523	0.501929	1518.73	43898.3	54477	1943.37	6609.62	48381.1	58246.9	2309.75	5090.89	4482.83	3769.87	366.386	13.8949	12.2353	10.2893	1.15939	1.02091	0.858544	0.0834402		88.1701	103.699	15.5286	0	1	1
706	4391	0.263936	1.35151	0.724809	0.0200781	3.02002	2.93908	1.3108	4.0004	4.57869	1.80848	4.56423	0.124028	0	0.059331	0.569321	0.952133	0.976946	0.956431	0.456547	1566.32	41479.7	52889.8	1927.23	5986.84	45123.9	56117	2187.24	4420.52	3644.14	3227.19	260.005	17.0017	14.0156	12.412	1.00672	0.829911	0.734955	0.0592132		87.4242	98.2601	10.8359	0	1	1
707	4391	0.273137	1.92123	1.0972	0.0401607	3.69294	2.7138	1.38869	4.20855	4.19407	1.80166	3.39888	0.157168	0	0.118195	0.568659	0.924579	0.992284	0.962324	0.487026	2304.21	42769.6	51256.5	1965.28	11899.1	51166.2	58949.8	2482.94	9594.88	8396.59	7693.32	517.661	18.5351	16.2203	14.8617	2.18512	1.91223	1.75207	0.117891		88.9894	110.383	21.3931	0	1	1
708	4391	0.291909	2.852	0.960433	0.0273052	4.40128	3.0654	1.4206	3.87627	3.81564	1.98382	3.61957	0.154441	0	0.102302	0.586014	0.927787	0.934047	0.963347	0.491384	3655.62	45045	54358.8	1895.09	16025.2	57084	65674.7	2356.54	12369.6	12039	11315.9	461.454	26.8056	26.0893	24.5223	2.81703	2.74175	2.57707	0.105091		85.4844	103.686	18.2012	0	1	1
709	4391	0.30563	0.266386	0.671551	0.0247251	3.27828	2.77446	1.50229	6.63367	4.26916	1.60324	3.92095	0.0890627	0	0.105301	0.57126	0.950916	0.993802	0.960853	0.464086	357.495	45848	55683.3	1948.5	1171.93	44800.2	54279.5	2337.84	814.434	-1047.74	-1403.81	389.348	2.09179	-2.69103	-3.60555	0.185478	-0.238612	-0.319702	0.0886694		88.6681	106.216	17.5484	0	1	1
710	4391	0.300318	1.41025	0.893642	0.0269097	3.8167	3.34191	1.3404	6.64948	4.17445	1.94146	3.66303	0.125812	0	0.0742921	0.570227	0.94916	0.982754	0.953451	0.511553	1859.7	49980.8	59152.6	1932.95	7560.14	53541.9	61598.9	2439.91	5700.44	3561.03	2446.27	506.957	11.2444	7.02433	4.82541	1.29821	0.810984	0.557111	0.115454		87.6181	109.411	21.7925	0	1	1
711	4391	0.286456	1.69767	0.76453	0.0252902	4.27618	3.11096	1.43491	4.41082	4.20679	1.96312	4.38523	0.0912723	0	0.124536	0.552157	0.980034	0.978453	0.950655	0.485912	2135.38	45257.9	55890	2023.52	8023.09	50635	61435.8	2377.19	5887.71	5377.04	5545.8	353.666	16.6477	15.2037	15.6809	1.34086	1.22456	1.26299	0.0805433		91.6805	106.448	14.7678	0	1	1
712	4391	0.280548	3.13133	0.720433	0.0280236	3.5739	2.8771	1.58771	6.53943	4.22816	1.95967	3.98807	0.0947885	0	0.0760566	0.567502	0.918393	0.988539	0.961012	0.50638	3857.44	50863.6	60801.5	1944.18	14148.5	58619.2	67172.6	2489.19	10291	7755.58	6371.08	545.003	18.8825	14.2303	11.69	2.34367	1.76624	1.45094	0.124118		87.6746	110.155	22.48	0	1	1
713	4391	0.330309	1.33884	1.43831	0.0298674	3.23802	2.89667	1.52573	7.71363	3.97809	1.81409	3.21546	0.111895	0	0.0641067	0.564749	0.942421	0.984616	0.92974	0.498144	1941.84	50138.6	58112.3	1947.64	10573	56283.8	63350.8	2381.33	8631.19	6145.16	5238.53	433.69	19.9017	14.1695	12.079	1.96565	1.39949	1.19301	0.0987679		88.2684	106.056	17.7879	0	1	1
714	4391	0.281538	0.62855	1.26607	0.0370843	4.04227	2.91199	1.41543	3.63584	4.41337	1.93771	5.10178	0.0711891	0	0.107461	0.56543	0.950523	0.970639	0.932343	0.470607	777.034	41620.5	54287.2	1969.94	4373.7	44785.3	57137.1	2311.98	3596.67	3164.79	2849.87	342.036	10.5155	9.25281	8.33208	0.819099	0.720746	0.649026	0.0778948		89.5495	104.309	14.7599	0	1	1
715	4391	0.301924	0.561424	0.676235	0.024632	3.91109	3.15967	1.31657	6.29406	3.17001	2.34312	4.78487	0.141551	0	0.0711785	0.564492	0.979312	0.984619	0.967352	0.466608	744.307	46262.8	58123	1952.63	2472.09	47130.2	58841.3	2215.02	1727.79	867.421	718.334	262.387	6.58487	3.30588	2.73769	0.393483	0.197545	0.163592	0.0597556		88.7683	100.326	11.5576	0	1	1
716	4391	0.288722	0.33256	0.802279	0.0290084	4.33336	2.92432	1.25766	6.40957	3.86681	2.13282	5.48602	0.157717	0	0.09313	0.568126	0.899107	0.991529	0.958177	0.474048	421.611	47702.8	61388.4	1952.08	1635.51	47064	59347.9	2435.45	1213.9	-638.8	-2040.5	483.373	2.51132	-1.32155	-4.22138	0.276453	-0.145479	-0.4647	0.110083		88.8166	110.557	21.7401	0	1	1
717	4391	0.264753	0.719314	0.842178	0.029252	3.1683	3.1385	1.3907	5.2314	3.88813	1.62997	3.90394	0.12801	0	0.0990133	0.575268	0.951564	0.986059	0.957526	0.477302	836.225	42468.9	52330.3	1930.45	3588.64	43970.3	53229.7	2358.55	2752.42	1501.34	899.41	428.102	6.42935	3.50697	2.10092	0.626832	0.341913	0.20483	0.0974954		87.737	106.609	18.8722	0	1	1
718	4391	0.278254	0.88344	0.984283	0.0328695	4.10031	2.71003	1.39023	5.96764	4.19805	1.78974	3.99427	0.0913476	0	0.0958931	0.576175	0.945091	0.999013	0.953144	0.482741	1079.4	46578.1	56683.5	1925.17	5025.12	48775.8	57971.4	2406.63	3945.72	2197.72	1287.9	481.467	8.19521	4.56464	2.67494	0.898594	0.500506	0.293304	0.109649		87.4411	108.472	21.0311	0	1	1
719	4391	0.277554	0.649894	1.3835	0.0161451	3.36949	2.87075	1.57482	6.39557	4.06213	1.86119	4.86485	0.109	0	0.04359	0.576838	0.907538	0.98716	0.94909	0.478291	792.052	46659.3	58981.5	1887.52	4786.21	48568.6	59131.5	2350.41	3994.16	1909.29	149.961	462.89	8.62873	4.12472	0.323967	0.909623	0.43482	0.0341519	0.105418		85.7917	105.966	20.174	0	1	1
720	4391	0.271093	0.544912	1.30724	0.0328653	3.59767	3.22788	1.48909	8.04354	4.76477	2.12519	3.50773	0.109252	0	0.092477	0.572488	0.898911	0.982491	0.944042	0.48467	648.647	53681.6	62499.3	1936.07	3855.14	53543.3	61257.9	2450.14	3206.49	-138.337	-1241.46	514.069	6.23747	-0.269103	-2.41496	0.730242	-0.0315048	-0.282728	0.117073		88.036	110.72	22.6844	0	1	1
721	4391	0.286944	1.50121	1.24466	0.0258749	3.93446	3.37471	1.35258	7.35797	3.8402	2.00349	5.365	0.0976516	0	0.0953356	0.563735	0.941237	0.99835	0.968621	0.470974	1891.48	51162.6	64442.9	1969	10266.6	57745.2	70368.9	2372.97	8375.1	6582.58	5926.05	403.97	20.732	16.2947	14.6695	1.90733	1.49911	1.34959	0.0919995		89.2527	105.745	16.4926	0	1	1
722	4391	0.296161	0.253161	0.951225	0.0386595	4.88075	3.22564	1.55421	8.18452	4.01129	1.64587	3.2516	0.111968	0	0.099086	0.567496	0.946534	0.988834	0.950758	0.491756	329.221	53201.1	61303.7	1957.86	1429.6	52422.2	59870.1	2422.9	1100.38	-778.902	-1433.64	465.046	2.36618	-1.67489	-3.08279	0.2506	-0.177386	-0.326495	0.105909		89.101	110.032	20.9312	0	1	1
723	4391	0.263274	3.0438	0.674868	0.0166713	3.53444	3.15538	1.46171	6.78989	4.01049	1.93628	4.38449	0.124251	0	0.0807487	0.584449	0.949611	0.97596	0.944445	0.452652	3518.73	51123.3	62375.3	1884.57	12761.4	58923.9	69634.6	2212.97	9242.64	7800.61	7259.32	328.402	28.1443	23.7533	22.105	2.1049	1.7765	1.65323	0.0747897		85.0364	97.8895	12.853	0	1	1
724	4391	0.282576	0.493039	0.978029	0.0385024	3.19695	2.95372	1.46068	3.9334	3.62069	1.99854	5.34385	0.0958008	0	0.10401	0.558148	0.886437	0.963553	0.951464	0.484196	611.758	38922.6	52019.5	1993.29	2812.48	40299.5	52260.7	2452	2200.73	1376.84	241.18	458.711	4.79763	3.00154	0.525778	0.50119	0.31356	0.054926	0.104466		90.6503	111.042	20.392	0	1	1
725	4391	0.277289	0.968935	0.908802	0.0399086	3.66175	3.30274	1.52232	3.89337	4.34789	1.69872	4.95929	0.116814	0	0.0532155	0.567056	0.929281	0.989828	0.957081	0.46517	1179.75	42309	54657.3	1932.39	5216.13	45858	57194	2279.36	4036.38	3548.97	2536.64	346.969	11.6333	10.2285	7.31085	0.919238	0.808238	0.57769	0.0790181		87.7475	102.632	14.8844	0	1	1
726	4391	0.276688	0.865911	0.803665	0.0358858	3.64569	2.72237	1.21916	5.26324	4.07109	1.63017	3.70248	0.135372	0	0.107506	0.567097	0.965575	0.998796	0.96069	0.51759	1052.03	42900.5	52120.1	1964.22	4244.18	44229.2	52544.2	2528.95	3192.15	1328.67	424.024	564.731	5.65252	2.35275	0.750842	0.726977	0.30259	0.0965665	0.128611		89.2263	114.222	24.9952	0	1	1
727	4391	0.26313	0.404348	0.920346	0.0350937	3.79416	2.93048	1.42513	2.80147	4.67735	2.00449	5.28879	0.109858	0	0.093011	0.555718	0.969845	0.991744	0.940237	0.493387	467.186	39714.3	52619.7	1996.36	2163.56	40982.5	53291.3	2382.2	1696.38	1268.28	671.561	385.847	4.3965	3.287	1.74049	0.38633	0.288836	0.15294	0.0878722		90.823	108.011	17.1881	0	1	1
728	4391	0.264004	1.11928	1.03749	0.0403088	3.06677	2.96454	1.24713	5.68339	3.94527	1.85414	5.99848	0.139452	0	0.115661	0.574884	0.961877	0.995858	0.963989	0.478512	1297.52	43902.5	59044.6	1942.75	6594.66	47342.2	61824.7	2398.62	5297.14	3439.71	2780.08	455.87	11.6198	7.54537	6.09841	1.20636	0.783354	0.633132	0.103819		88.1922	107.75	19.5575	0	1	1
729	4391	0.317716	0.800681	1.02236	0.0397369	3.45825	3.11225	1.55016	4.65255	4.55189	1.85264	3.78779	0.105886	0	0.0983378	0.565655	0.923044	0.997517	0.920393	0.492212	1117.02	44164.8	53572.9	1963.91	4851.13	46535.8	54835.9	2465.57	3734.11	2371.05	1263.06	501.66	7.4435	4.7264	2.51775	0.850401	0.539979	0.287646	0.114247		89.1972	111.196	21.9991	0	1	1
730	4391	0.302604	1.18629	1.20238	0.0299055	4.59395	2.97619	1.42312	7.08725	4.31341	1.64795	3.80397	0.174212	0	0.080168	0.567553	0.922779	0.951156	0.940735	0.491015	1576.26	51413.4	60893.3	1946.44	7995.21	56234.9	64906.5	2351.69	6418.95	4821.51	4013.21	405.25	15.8395	11.8976	9.90305	1.46184	1.09804	0.913963	0.0922911		88.2967	105.293	16.9964	0	1	1
731	4391	0.300017	1.07717	0.682657	0.043863	3.75607	2.8939	1.61294	3.46414	5.14363	1.90174	6.14106	0.0973509	0	0.0942433	0.572021	0.936561	0.992689	0.957209	0.463446	1419.03	43455	58879.7	1938.87	4855.37	46056.4	60621.3	2336.22	3436.33	2601.42	1741.63	397.358	8.64794	6.5468	4.38301	0.782585	0.592444	0.396635	0.0904938		87.9877	105.304	17.3162	0	1	1
732	4391	0.289231	1.13945	1.00872	0.0259735	3.86125	2.823	1.63689	4.48191	4.33966	1.88968	6.1047	0.116287	0	0.104257	0.562636	0.932338	0.982837	0.946806	0.475726	1447.12	44040.3	59122.2	1977.81	6624.06	48331.4	62637.9	2383.07	5176.94	4291.12	3515.71	405.259	12.7744	10.5886	8.6752	1.17899	0.977253	0.800662	0.0922932		89.7553	107.035	17.2796	0	1	1
733	4391	0.262616	0.450812	0.956963	0.0436571	3.26462	2.9901	1.26024	7.84173	4.43856	1.73861	4.30666	0.0946333	0	0.111366	0.576133	0.967247	0.982364	0.934274	0.493393	519.853	49726.8	60621.8	1935.66	2500.6	48810.4	58970.3	2398.48	1980.74	-916.476	-1651.49	462.818	4.27975	-1.98021	-3.56834	0.451091	-0.208717	-0.376108	0.105401		88.0464	108.676	20.6292	0	1	1
734	4391	0.300678	0.993545	1.13208	0.0221748	3.31674	3.14298	1.34417	3.70994	3.5588	1.98545	3.64485	0.133268	0	0.0662038	0.567243	0.891273	0.998993	0.947303	0.521357	1311.76	39466.3	48544.7	1939.33	6347.4	43547.2	50764.1	2594.41	5035.64	4080.97	2219.35	655.075	7.68712	6.22977	3.38792	1.14681	0.929394	0.505431	0.149186		88.0334	116.724	28.6904	0	1	1
735	4391	0.298696	0.171762	1.09771	0.0244427	3.42802	3.07078	1.46394	2.11502	4.0631	2.26067	3.30271	0.114537	0	0.0842399	0.57364	0.953024	0.944428	0.945904	0.487541	225.278	36651.3	44970.4	1926.63	1071.61	37390.9	45266.1	2282.87	846.334	739.567	295.749	356.243	2.37572	2.07602	0.830188	0.192743	0.168428	0.0673534	0.0811303		87.7021	103.735	16.0333	0	1	1
736	4391	0.270871	3.99375	1.07656	0.0336385	3.15392	2.94396	1.7036	5.32927	4.43352	1.74561	4.89619	0.0916213	0	0.0812789	0.558955	0.934704	0.981142	0.953592	0.495677	4750.15	48173.5	60190.5	1978.71	24219.2	66079.1	77068.6	2413.17	19469.1	17905.6	16878	434.46	44.8122	41.2134	38.8483	4.43386	4.07779	3.84378	0.0989432		89.0439	104.399	15.3548	0	1	1
737	4391	0.287227	1.19547	1.05548	0.0244642	3.62701	2.82205	1.53544	4.39418	4.3356	1.83231	4.22395	0.158426	0	0.0643264	0.554463	0.921535	0.950854	0.94672	0.472823	1507.74	43149.6	53433.4	1987.12	7176.68	48146.2	57967.2	2264.25	5668.94	4996.63	4533.77	277.134	20.4556	18.0296	16.3595	1.29104	1.13792	1.03251	0.0631141		90.1654	101.497	11.3318	0	1	1
738	4391	0.263765	1.23181	1.58888	0.0270268	3.82904	3.02392	1.50432	4.85978	4.23862	2.00917	3.22011	0.0902345	0	0.0871243	0.560481	0.900816	0.970296	0.948638	0.50154	1426.67	44987	52911.9	1976.2	10166.9	52403.2	59369.6	2476.35	8740.24	7416.23	6457.71	500.148	17.4753	14.8281	12.9116	1.99049	1.68896	1.47067	0.113903		89.6866	110.477	20.7901	0	1	1
739	4391	0.278872	1.26416	0.997624	0.0259248	4.05574	3.14894	1.35162	6.51454	3.80245	1.68169	4.37855	0.0896257	0	0.113885	0.561096	0.959689	0.990471	0.929165	0.515334	1547.99	47610.4	58398.2	1988.33	7229.63	51625.6	61447.1	2508.29	5681.63	4015.17	3048.92	519.96	10.9271	7.72207	5.86375	1.29393	0.914408	0.694356	0.118415		90.2115	112.601	22.3891	0	1	1
740	4391	0.287672	1.12336	0.835807	0.0291701	4.20352	3.45084	1.5648	3.52476	4.00521	1.64385	2.40854	0.0873023	0	0.0669246	0.570322	0.963779	0.99858	0.948784	0.489799	1419	42007.3	48038.9	1928.04	5685.66	46334.1	51780.4	2348.37	4266.66	4326.8	3741.5	420.33	10.1508	10.2938	8.90135	0.971684	0.985379	0.852084	0.0957252		87.4949	105.668	18.1734	0	1	1
741	4391	0.287717	0.604396	1.1407	0.0324565	3.73586	2.92262	1.56148	3.22879	4.62125	1.82471	4.48642	0.1141	0	0.0963438	0.573829	0.957214	0.982675	0.924272	0.475511	763.574	40719.7	52024	1933.78	3877.02	43386.4	54026.2	2318	3113.45	2666.73	2002.19	384.213	8.10344	6.94076	5.21114	0.709052	0.607317	0.455975	0.0875001		87.9055	104.696	16.791	0	1	1
742	4391	0.294256	0.415184	1.33885	0.0348907	3.24005	3.1563	1.22193	6.10058	4.21875	1.6569	3.66694	0.103764	0	0.102018	0.562235	0.897873	0.970752	0.966807	0.48499	536.451	44760.3	53813.1	1977.98	3040.89	45231.2	53492.1	2453.09	2504.44	470.912	-321.066	475.108	5.27131	0.99117	-0.675775	0.570357	0.107245	-0.0731191	0.1082		89.9705	111.04	21.0697	0	1	1
743	4391	0.252099	2.73039	1.12048	0.0330756	4.18734	3.25038	1.75964	5.97739	3.87188	1.47025	3.92184	0.11954	0	0.100963	0.566407	0.941605	0.990583	0.948402	0.470087	3022.46	48858.4	58612.4	1962.79	16852.6	61931.2	71187.7	2356.55	13830.1	13072.8	12575.3	393.76	35.1233	33.1998	31.9365	3.14966	2.97717	2.86388	0.0896743		88.7121	103.497	14.7852	0	1	1
744	4391	0.287723	0.594306	0.668042	0.0305934	3.11887	3.28706	1.51195	3.94372	5.26281	2.18792	4.06722	0.0738808	0	0.153713	0.556389	0.932413	0.9751	0.933129	0.474072	750.841	43927.7	53864.4	2024.02	2574	44487.6	54294.6	2438.27	1823.16	559.853	430.252	414.259	4.40101	1.35146	1.03861	0.415203	0.1275	0.097985	0.0943426		92.0183	110.472	18.4533	0	1	1
745	4391	0.279307	2.04209	1.2366	0.0281499	3.2037	3.11059	1.5342	6.57266	4.16489	1.75393	3.87582	0.0729584	0	0.0974564	0.566974	0.919254	0.99572	0.956322	0.493091	2504.49	48441.8	58091	1958.74	13845.2	57398.1	65972	2484.28	11340.8	8956.3	7880.97	525.537	21.5794	17.0422	14.9961	2.58273	2.03969	1.7948	0.119685		88.6457	110	21.3543	0	1	1
746	4391	0.26461	1.87788	1.32326	0.0284389	4.58851	2.80438	1.40858	5.82144	4.15082	2.54784	3.35822	0.141805	0	0.0692649	0.567349	0.969524	0.985296	0.966872	0.495744	2181.91	50294.1	58660.1	1940.74	13327.7	59953.5	67681.6	2344.3	11145.8	9659.49	9021.44	403.566	27.6182	23.9353	22.3543	2.53832	2.19984	2.05453	0.0919076		87.8993	103.742	15.8432	0	1	1
747	4391	0.280059	2.41878	0.613825	0.0234768	4.15135	2.98337	1.34038	6.41016	3.57448	2.0135	6.1729	0.167006	0	0.106285	0.566403	0.954245	0.963728	0.939391	0.48994	2974.47	49147.7	64500.2	1965.91	9743.18	54608.6	69309.4	2363.89	6768.71	5460.93	4809.22	397.989	17.0073	13.7213	12.0838	1.5415	1.24366	1.09525	0.0906374		88.8651	105.451	16.586	0	1	1
748	4391	0.293006	2.0104	1.13657	0.0392057	4.44819	2.83963	1.29965	4.44036	4.57479	1.93526	3.73173	0.0779391	0	0.102583	0.553318	0.954412	0.985063	0.961185	0.493694	2586.55	46111	55177.7	2009.41	12965.9	55580.7	64269.1	2420.81	10379.3	9469.68	9091.42	411.391	25.2299	23.0187	22.0992	2.36378	2.15661	2.07047	0.0936897		90.9352	107.309	16.3742	0	1	1
749	4391	0.297141	1.51877	1.30317	0.0277259	4.04301	3.29027	1.31314	5.88345	3.76692	1.93554	5.35282	0.0995386	0	0.0896853	0.560294	0.938877	0.999529	0.949024	0.498091	1981.62	47285.2	60454.5	1978.24	10857.3	54792.2	66677.8	2463.55	8875.63	7506.94	6223.3	485.313	18.2885	15.4682	12.8233	2.02132	1.70962	1.41729	0.110525		89.653	109.737	20.0836	0	1	1
750	4391	0.285033	0.60133	1.29635	0.028449	4.01825	3.53665	1.58549	5.28152	3.51115	1.73367	4.2078	0.141327	0	0.0795073	0.557784	0.901749	0.971564	0.957755	0.461679	752.613	44572.8	54878.7	1982.12	4250.67	47629.2	57321.5	2328.7	3498.06	3056.34	2442.84	346.588	10.0929	8.81838	7.04826	0.796643	0.696047	0.556329	0.0789314		90.1095	105.099	14.9896	0	1	1
751	4391	0.282213	1.36773	1.0618	0.0298757	3.29771	3.28691	1.45601	4.83821	3.99024	1.49233	3.43656	0.093636	0	0.164602	0.559007	0.948302	0.993387	0.946863	0.473594	1694.88	42633.5	51068.9	2021.7	8251.14	48312.6	56723.5	2474.83	6556.25	5679.15	5654.65	453.13	14.4688	12.5332	12.4791	1.49311	1.29336	1.28778	0.103195		91.6977	110.844	19.1459	0	1	1
752	4391	0.277422	0.94926	1.03672	0.0289273	3.81537	2.93133	1.45993	8.81972	3.84186	2.0108	4.14264	0.106427	0	0.101377	0.570074	0.941199	0.988232	0.957216	0.48121	1156.35	53239.7	63609.5	1950.19	5598.17	54844.6	64505.8	2398.08	4441.82	1604.9	896.296	447.888	9.91726	3.58328	2.00116	1.01157	0.365499	0.204121	0.102001		88.5635	107.952	19.3887	0	1	1
753	4391	0.292105	1.15749	0.82409	0.0305627	3.66546	3.22258	1.37124	7.09591	3.86714	1.74152	4.5257	0.131374	0	0.1339	0.550526	0.948918	0.963659	0.955383	0.492327	1484.63	48550.5	59490.7	2033.06	5828.43	51202.4	62117.3	2436.9	4343.8	2651.9	2626.58	403.846	10.7561	6.56661	6.50391	0.989251	0.60394	0.598173	0.0919714		92.2629	109.668	17.405	0	1	1
754	4391	0.298998	3.20352	1.22501	0.0239026	3.00456	2.72646	1.55798	6.49416	4.36952	1.60917	4.25998	0.130205	0	0.108948	0.570309	0.943618	0.9769	0.963445	0.48475	4205.91	49170.8	59838.8	1954.04	21774	64470	74546.6	2401.81	17568.1	15299.3	14707.8	447.768	39.2348	34.1678	32.847	4.00093	3.48423	3.34954	0.101974		88.0443	104.438	16.3939	0	1	1
755	4391	0.260624	1.62191	1.35309	0.0293906	4.03248	3.15402	1.41383	6.37557	4.12171	1.68822	4.37802	0.146016	0	0.08864	0.568509	0.92255	0.987717	0.939389	0.459772	1856.11	48743.2	59672.2	1948.01	11701.9	57319.4	67534.9	2322.34	9845.74	8576.2	7862.7	374.335	26.3019	22.9105	21.0044	2.24225	1.95313	1.79064	0.0852505		88.3045	103.112	14.8078	0	1	1
756	4391	0.276979	1.46738	1.01745	0.0249247	3.62682	2.9699	1.35038	3.94659	4.46486	1.53069	4.72679	0.109319	0	0.0691919	0.558049	0.936994	0.968931	0.958853	0.487624	1784.65	41766.5	53349	1975.88	8500.93	47795.3	58606.7	2336.38	6716.28	6028.79	5257.65	360.505	18.6302	16.7232	14.5841	1.52956	1.37299	1.19737	0.0821009		89.5904	104.481	14.8906	0	1	1
757	4391	0.280549	0.615602	0.802339	0.0212558	3.70853	3.03369	1.39804	3.57205	3.81543	1.74846	3.89217	0.13199	0	0.0696116	0.563385	0.944017	0.990785	0.948609	0.464303	758.354	39253.3	48881.9	1955.93	2984.62	41208	50320.9	2275.74	2226.27	1954.72	1439.06	319.814	6.96113	6.11203	4.49966	0.507007	0.445164	0.327729	0.0728341		88.9152	102.975	14.0598	0	1	1
758	4391	0.295206	1.65098	0.938063	0.0298079	4.10534	2.81544	1.49372	6.3496	4.44107	1.74584	5.27925	0.108965	0	0.0888838	0.551269	0.963497	0.988565	0.937917	0.464267	2140.08	49164.8	61943.9	2010.4	9156.61	55219.9	68001.7	2267.37	7016.53	6055.14	6057.88	256.971	27.3048	23.5635	23.5742	1.59793	1.37899	1.37961	0.0585222		91.0817	101.188	10.1065	0	1	1
759	4391	0.26348	1.0366	1.03063	0.0244422	4.67373	3.10278	1.42253	7.55084	4.10119	1.79167	3.50634	0.113863	0	0.105777	0.562608	0.964294	0.98719	0.955556	0.493318	1199.28	52112.8	60774.9	1978.75	6001.66	55148.6	63382.4	2411.49	4802.38	3035.78	2607.53	432.745	11.0975	7.01517	6.02556	1.09369	0.691364	0.593835	0.0985527		89.8543	108.471	18.6169	0	1	1
760	4391	0.270536	1.08823	0.757153	0.0285135	4.36952	3.19646	1.44981	7.43639	3.38095	1.37084	4.15297	0.121491	0	0.115798	0.578389	0.942171	0.975413	0.965509	0.497488	1292.73	48993.7	59541	1931.01	5046.96	51115.5	60801	2459.82	3754.23	2121.84	1259.99	528.811	7.09937	4.01248	2.38268	0.854982	0.483225	0.286947	0.120431		87.6588	110.89	23.2311	0	1	1
761	4391	0.297853	1.43909	0.806382	0.0418928	4.0733	2.93317	1.42986	4.23793	3.8307	2.13241	6.21211	0.0912249	0	0.0660756	0.562765	0.910223	0.974266	0.946679	0.518256	1882.15	43448	58798.7	1956.32	7242.43	47878.5	60884.1	2498.37	5360.29	4430.46	2085.4	542.049	9.88892	8.17354	3.84725	1.22074	1.00899	0.474925	0.123446		88.6773	112.146	23.4684	0	1	1
762	4391	0.299575	2.60762	1.22248	0.0185918	4.92011	2.61239	1.5021	5.36696	4.23672	1.98491	4.58645	0.104944	0	0.0906957	0.571533	0.927538	0.964337	0.957444	0.467133	3430.16	49628.4	61138.6	1938.37	17640.6	62950.5	73866.1	2307.07	14210.4	13322	12727.5	368.699	38.5421	36.1326	34.5201	3.23626	3.03394	2.89854	0.0839669		87.5073	101.064	13.5571	0	1	1
763	4391	0.276179	0.561448	0.688147	0.0253128	3.13419	3.26792	1.42413	6.28285	4.55348	1.89664	4.39465	0.111727	0	0.171826	0.561386	0.948977	0.990413	0.947878	0.487677	680.869	46962.1	57795.1	2018.58	2439.77	46364.6	57037.5	2530.55	1758.9	-597.494	-757.619	511.967	3.43558	-1.16706	-1.47982	0.40057	-0.136072	-0.172539	0.116595		91.7868	114.705	22.9184	0	1	1
764	4391	0.294906	1.30289	0.738201	0.0316678	4.4429	3.07476	1.52478	4.55912	4.14908	1.70551	5.99584	0.0930677	0	0.0978374	0.560528	0.92699	0.987495	0.950517	0.525323	1687.15	44925.3	59682.8	1981.73	6091.55	48576.4	61371	2571.07	4404.4	3651.05	1688.22	589.347	7.47336	6.19508	2.86457	1.00305	0.831485	0.384473	0.134217		89.8789	115.719	25.8403	0	1	1
765	4391	0.279865	0.759541	1.29087	0.0240304	4.01704	2.70666	1.50284	6.4753	3.97024	1.83753	4.23029	0.0974562	0	0.100145	0.558275	0.937076	0.986565	0.957717	0.486852	933.39	47031.3	57401.3	1990.87	5318.78	49735.2	59479.2	2420.31	4385.39	2703.96	2077.9	429.448	10.2117	6.29636	4.83854	0.998722	0.615796	0.473218	0.0978018		90.4668	109.028	18.5616	0	1	1
766	4391	0.308649	1.52594	1.01919	0.036077	4.4312	3.17778	1.28028	4.60075	4.80759	1.86407	6.36365	0.101326	0	0.101797	0.558605	0.980933	0.99496	0.94993	0.480095	2068.07	47070	62679	1990.56	9138.8	53396.2	68819.1	2339.68	7070.73	6326.24	6140.1	349.123	20.2528	18.1204	17.5872	1.61028	1.44073	1.39834	0.0795088		90.1943	104.486	14.2915	0	1	1
767	4391	0.281266	0.698856	0.908438	0.0228493	4.67174	2.67524	1.26206	5.54207	4.6351	1.43963	5.49701	0.0940827	0	0.0931952	0.564335	0.878616	0.986952	0.945838	0.480303	863.113	46193.4	59815	1965.66	3720.93	47566.9	59481.8	2479.05	2857.82	1373.45	-333.135	513.391	5.56656	2.67525	-0.648892	0.650835	0.312788	-0.0758677	0.116919		89.3347	112.068	22.7329	0	1	1
768	4391	0.294576	0.374966	1.03479	0.0330463	3.66044	2.87583	1.46721	4.34002	3.60223	1.67504	5.35455	0.0875478	0	0.100211	0.566891	0.944892	0.998909	0.944917	0.498503	485.012	39768.4	53097	1960.65	2243.17	40782.7	52826	2469.52	1758.16	1014.36	-270.976	508.868	3.45505	1.99336	-0.532508	0.400401	0.231008	-0.0617117	0.115889		89.1926	111.97	22.7774	0	1	1
769	4391	0.259173	1.35366	1.07421	0.0327277	3.69292	2.88942	1.29441	5.4566	3.65581	1.70466	5.93992	0.0899902	0	0.0782816	0.57028	0.958957	0.93074	0.968119	0.486143	1540.5	43573.4	58447.6	1935.21	8120.05	49303	63818.1	2236.51	6579.54	5729.61	5370.46	301.298	21.8373	19.0164	17.8244	1.49842	1.30485	1.22306	0.0686172		87.7937	100.019	12.225	0	1	1
770	4391	0.276754	0.948464	1.26507	0.0311788	3.83291	2.79874	1.62157	5.15642	3.91498	1.71902	3.79987	0.0779949	0	0.0640371	0.562095	0.966678	0.976589	0.926811	0.486401	1152.6	43758.6	53137.3	1957.76	6551.1	48422.7	57232.7	2274.96	5398.5	4664.07	4095.41	317.199	17.0193	14.704	12.9112	1.22945	1.06219	0.932683	0.0722383		88.909	102.127	13.2182	0	1	1
771	4391	0.297492	0.37666	1.28174	0.0291638	3.61603	2.9716	1.40552	3.03619	4.25189	1.91839	4.98002	0.143333	0	0.0964111	0.559025	0.955352	0.95183	0.961219	0.497355	492.026	38859.4	51083.8	1986.3	2660.14	40631.2	52470.3	2356.86	2168.12	1771.72	1386.53	370.57	5.85076	4.78106	3.74162	0.493763	0.403489	0.315767	0.0843931		90.3591	106.744	16.3848	0	1	1
772	4391	0.322685	2.26048	0.579668	0.0285274	3.92082	3.13247	1.54028	4.68887	4.18151	1.6645	5.22002	0.11856	0	0.0827448	0.569132	0.955791	0.937346	0.946375	0.524917	3202.89	45987.5	59032.6	1942.18	9239.69	51191.3	63078.4	2396.19	6036.8	5203.83	4045.83	454.012	13.2966	11.4619	8.91128	1.37481	1.18511	0.921392	0.103396		87.7322	107.037	19.3044	0	1	1
773	4391	0.26942	1.59993	1.46963	0.0235646	3.33555	3.05037	1.25407	6.94155	3.78776	1.7474	3.20307	0.117806	0	0.092361	0.559966	0.956309	0.988243	0.957177	0.506068	1892.75	47386.9	55262.7	1980.83	12382.9	55652.1	62879	2450.64	10490.1	8265.13	7616.29	469.808	22.3286	17.5926	16.2115	2.38901	1.88229	1.73452	0.106993		89.7912	108.801	19.0097	0	1	1
774	4391	0.27869	2.23509	0.634347	0.0258179	2.86674	3.28503	1.39966	3.46445	4.28329	1.89318	4.03914	0.114018	0	0.109444	0.563239	0.920994	0.979882	0.972981	0.477761	2735.14	41216.2	51205.7	1978.6	9214.18	46803.6	56241.9	2422.91	6479.04	5587.41	5036.23	444.317	14.582	12.5753	11.3348	1.47553	1.27247	1.14694	0.101188		89.4977	108.26	18.7621	0	1	1
775	4391	0.271482	0.746805	1.0488	0.0332746	3.95495	3.0595	1.39744	5.5175	4.06666	1.88246	4.42434	0.122462	0	0.129695	0.571862	0.965917	0.985545	0.950041	0.475722	890.249	45554.9	56664.7	1961.8	4438.61	47925.6	58805.8	2382.99	3548.36	2370.64	2141.19	421.192	8.42457	5.62841	5.08365	0.808098	0.539886	0.487632	0.0959216		89.1529	107.529	18.3762	0	1	1
776	4391	0.277308	0.645797	0.793249	0.0321777	3.68577	3.0189	1.25269	5.53803	4.20156	1.79101	3.89677	0.1309	0	0.0819239	0.560881	0.940945	0.974035	0.955348	0.48814	786.36	44693.3	54290.4	1971.97	3127.02	45682.4	54646.5	2362.37	2340.66	989.084	356.179	390.403	5.9955	2.5335	0.912337	0.533059	0.225253	0.0811157	0.0889098		89.6397	106.889	17.2489	0	1	1
777	4391	0.284923	1.30198	0.582756	0.0312213	2.92649	2.85716	1.33559	5.29315	3.89858	1.74636	3.49844	0.102575	0	0.0941468	0.570692	0.935464	0.9809	0.939422	0.513773	1628.9	42493	51259.8	1943.54	5139	43972.4	51612.7	2493.14	3510.09	1479.37	352.911	549.599	6.38665	2.69173	0.642125	0.799384	0.33691	0.0803715	0.125165		88.1527	112.386	24.2336	0	1	1
778	4391	0.268705	2.49962	0.951024	0.043625	3.16491	3.51692	1.46722	4.69792	3.70532	1.72214	3.25407	0.0796412	0	0.094621	0.556662	0.967714	0.966179	0.965475	0.48906	2949.27	43664.1	51618.1	1993.78	13866.4	53964.8	61784.5	2332.76	10917.1	10300.7	10166.5	338.981	32.2057	30.3873	29.9914	2.48625	2.34587	2.3153	0.0771989		90.1406	103.094	12.9535	0	1	1
779	4391	0.277151	3.19435	0.821696	0.0277943	3.872	3.01683	1.41868	7.25331	2.87775	2.09782	5.07191	0.0909147	0	0.0957919	0.568617	0.909861	0.974353	0.953354	0.507534	3887.42	50157.2	62820.7	1951.92	15802.7	59952.7	71014.5	2505.02	11915.3	9795.48	8193.75	553.1	21.5427	17.7102	14.8142	2.71357	2.23081	1.86603	0.125962		88.0204	110.499	22.4789	0	1	1
780	4391	0.269527	0.769856	1.18619	0.0254806	3.68534	3.00074	1.46403	5.11514	3.97548	1.79511	6.06301	0.121711	0	0.0763535	0.557104	0.938789	0.998584	0.956557	0.48463	911.118	43583.2	58414.8	1983.05	5007.09	46597.3	60278.8	2391.78	4095.97	3014.09	1863.94	408.733	10.0211	7.37422	4.56028	0.932811	0.686424	0.42449	0.0930843		90.1158	107.8	17.684	0	1	1
781	4391	0.261771	1.10141	0.991585	0.0269955	3.87561	2.84512	1.47314	4.37988	4.6638	1.54365	3.98722	0.120743	0	0.0739688	0.569328	0.916695	0.977343	0.949367	0.479501	1266	43422.8	53390.5	1936.12	6192.13	47358.8	56335	2364.92	4926.13	3936.01	2944.44	428.805	11.488	9.17902	6.86661	1.12187	0.896382	0.670562	0.0976555		87.8973	106.307	18.4092	0	1	1
782	4391	0.292803	2.12351	0.848745	0.0297501	4.31669	3.59571	1.6265	6.71146	4.01666	1.46982	3.39578	0.135552	0	0.101809	0.564384	0.960805	0.986778	0.938312	0.530721	2730.19	51388	59803.5	1970.35	10921.6	58133.4	65527	2541.4	8191.39	6745.37	5723.49	571.043	14.3446	11.8124	10.0229	1.86549	1.53618	1.30346	0.130049		89.1234	113.268	24.1442	0	1	1
783	4391	0.28266	1.15677	0.879004	0.0212439	3.94538	3.37226	1.22294	3.04473	4.42479	1.7772	3.95657	0.128654	0	0.0927985	0.566507	0.889704	0.98847	0.947892	0.499464	1435.74	40975.7	50817.8	1957.67	6008.45	45183.3	53569.6	2530.49	4572.71	4207.56	2751.78	572.822	7.98278	7.34533	4.80391	1.04138	0.958225	0.626687	0.130454		88.8404	113.89	25.0493	0	1	1
784	4391	0.286593	0.472456	1.23966	0.028855	3.67233	2.93461	1.43555	4.42945	4.06114	1.77343	4.25668	0.164985	0	0.0809875	0.563972	0.905321	0.986347	0.957531	0.523398	594.552	41718	52259.3	1960.1	3226.16	42980.1	51768	2573.85	2631.6	1262.08	-491.266	613.751	4.28774	2.05634	-0.800433	0.599318	0.287424	-0.11188	0.139775		89.1426	116.498	27.3556	0	1	1
785	4391	0.258751	0.235291	0.96397	0.0189854	3.3486	3.19985	1.25217	6.42892	3.61437	1.71795	5.11168	0.114276	0	0.125846	0.562342	0.960233	0.957682	0.953973	0.499514	267.332	44308.9	56930.9	1990.65	1282.88	43717.8	56057.5	2419.86	1015.55	-591.089	-873.375	429.21	2.3661	-1.37716	-2.03484	0.23128	-0.134614	-0.198901	0.0977476		90.6089	109.927	19.3182	0	1	1
786	4391	0.276343	1.97481	0.927966	0.0256319	4.29327	3.16746	1.43678	6.62826	4.48926	2.00437	5.20787	0.144371	0	0.074077	0.566743	0.955586	0.973236	0.943573	0.468868	2396.28	52153.8	65113.9	1945.85	10665.3	59219.1	71689.9	2244.96	8269.03	7065.36	6576.03	299.106	27.6459	23.6216	21.9856	1.88318	1.60906	1.49762	0.0681179		88.0834	99.8238	11.7404	0	1	1
787	4391	0.293985	2.08172	1.20035	0.023733	4.04446	2.83695	1.45569	4.32837	3.42504	1.69162	3.69443	0.125833	0	0.110035	0.56934	0.936311	0.984544	0.966669	0.48912	2687.27	42305.6	51541.6	1958.03	13876.4	52996.3	61564.5	2446.57	11189.1	10690.7	10022.9	488.537	22.9033	21.883	20.5162	2.54819	2.43468	2.2826	0.111259		88.572	108.276	19.7036	0	1	1
788	4391	0.268366	0.837113	0.903216	0.039318	3.828	3.03453	1.56832	4.40055	4.03525	2.03175	5.37955	0.103623	0	0.123291	0.552689	0.980464	0.99632	0.960053	0.498605	986.45	43084.4	56139.8	2021.19	4450.98	45740	58614.3	2459.76	3464.53	2655.66	2474.54	438.568	7.89963	6.05528	5.64231	0.789007	0.604795	0.563547	0.0998789		91.836	111.023	19.1868	0	1	1
789	4391	0.24537	0.534301	0.777816	0.0269601	3.8586	2.85011	1.54333	6.76725	3.87524	2.18363	3.71883	0.111412	0	0.0761116	0.566736	0.918028	0.993654	0.93986	0.5133	575.666	48266.4	57520.8	1947.07	2463.76	47574.5	55357.3	2519.47	1888.1	-691.919	-2163.54	572.399	3.29857	-1.2088	-3.77977	0.429992	-0.157577	-0.492721	0.130357		88.5535	114.195	25.6415	0	1	1
790	4391	0.285591	0.76895	1.43437	0.0254476	3.99663	3.02218	1.4545	5.36845	4.07254	1.70046	5.70117	0.121093	0	0.0788993	0.562985	0.963269	0.972869	0.947279	0.482127	964.286	44949.3	59043	1962.57	5893.3	49063.8	62602.3	2290.64	4929.01	4114.48	3559.31	328.067	15.0244	12.5416	10.8493	1.12253	0.937026	0.810592	0.0747136		89.1712	102.991	13.8202	0	1	1
791	4391	0.263244	1.12396	1.32716	0.0411827	4.02036	2.85339	1.58951	5.48185	4.14431	1.87776	5.07523	0.15571	0	0.111943	0.54899	0.908075	0.985984	0.939622	0.506408	1299.2	46020.1	58254.5	2028.55	8052.41	51290.2	62314.8	2543.8	6753.22	5270.05	4060.28	515.248	13.1067	10.2282	7.88026	1.53797	1.20019	0.924683	0.117342		92.0998	114.03	21.9304	0	1	1
792	4391	0.278313	0.78209	1.21231	0.0265423	3.48488	3.07423	1.35785	6.52113	3.2895	1.90604	3.45767	0.097273	0	0.0864807	0.568749	0.938311	0.995804	0.963222	0.489174	955.769	45253	53888.1	1945.83	5210.19	47725.8	55533.4	2423.64	4254.42	2472.79	1645.32	477.808	8.90403	5.17529	3.44347	0.968895	0.563151	0.374703	0.108815		88.4106	109.205	20.7942	0	1	1
793	4391	0.273989	0.817748	1.29414	0.0394645	3.49404	3.24552	1.64686	3.70652	3.34807	1.73293	4.37132	0.0944985	0	0.120658	0.566378	0.940943	0.984867	0.948213	0.468008	983.822	39012.9	49884.2	1974.37	5772.42	43744.2	54272.7	2374.15	4788.6	4731.26	4388.48	399.781	11.978	11.8346	10.9772	1.09055	1.07749	0.999427	0.0910457		89.704	106.823	17.1186	0	1	1
794	4391	0.291465	0.469022	0.956768	0.0348083	4.09595	3.25376	1.47259	4.58657	4.13851	1.85502	3.49855	0.173741	0	0.0937618	0.560854	0.955568	0.98023	0.954886	0.507044	600.266	44007.7	52623.7	1978.4	2642.4	45279.6	53219.8	2440.98	2042.13	1271.89	596.157	462.582	4.41463	2.74955	1.28876	0.465072	0.289659	0.135768	0.105348		89.9748	110.579	20.6045	0	1	1
795	4391	0.257153	1.79863	1.12192	0.0302903	4.19603	2.92898	1.40833	5.79515	3.94022	1.92981	4.20719	0.141044	0	0.0927777	0.57318	0.974604	0.973029	0.958733	0.501451	2030.94	47551.4	58140.2	1933.79	11130.9	55313.5	65221.6	2375.26	9099.92	7762.12	7081.34	441.466	20.6129	17.5826	16.0405	2.0724	1.76773	1.6127	0.100539		87.6172	105.653	18.0354	0	1	1
796	4391	0.277402	0.494184	0.699621	0.038122	3.85628	3.28495	1.48181	4.97474	3.68832	1.61793	3.93685	0.0759285	0	0.0637856	0.562797	0.969783	0.954425	0.947548	0.515041	601.952	42692.2	52421.1	1954.93	2202.83	43698.4	52649.5	2339.08	1600.87	1006.15	228.353	384.145	4.16737	2.61919	0.594444	0.364581	0.229139	0.0520048	0.0874847		88.9057	106.038	17.1324	0	1	1
797	4391	0.296551	0.685944	1.30361	0.036307	3.23142	2.73015	1.41829	3.89467	3.79856	2.25828	6.27917	0.103293	0	0.0744521	0.552933	0.975109	0.967577	0.971273	0.465358	893.205	39703.7	54949.1	1997.68	4929.02	43277.6	58876.3	2193.94	4035.81	3573.85	3927.22	196.264	20.5632	18.2094	20.0099	0.91911	0.813903	0.894379	0.0446969		90.7864	98.8066	8.02026	0	1	1
798	4391	0.27121	0.180379	1.03536	0.0304904	4.53145	3.11103	1.2526	5.93043	4.80639	1.8811	5.94397	0.0998919	0	0.103178	0.565316	0.969278	0.997896	0.930341	0.476603	214.809	48541.9	63296.6	1967.88	1059.01	48101.6	62302.7	2344.82	844.198	-440.294	-993.942	376.937	2.23962	-1.16808	-2.63689	0.192256	-0.100272	-0.226359	0.0858432		89.5836	106.56	16.9764	0	1	1
799	4391	0.281788	1.40555	0.975443	0.029399	4.39474	3.29209	1.48791	5.85528	4.00248	1.7415	4.57218	0.124166	0	0.0790277	0.561952	0.967662	0.98047	0.938596	0.512972	1739.14	48210.1	59492.1	1966.47	7940.8	53386.7	63645.1	2413.22	6201.66	5176.54	4152.99	446.753	13.8816	11.587	9.29594	1.41236	1.1789	0.945796	0.101743		89.172	108.108	18.9362	0	1	1
800	4391	0.285515	1.11944	0.770658	0.0308497	3.87316	3.1465	1.44092	7.16127	4.53901	1.9372	4.67444	0.138699	0	0.110823	0.571622	0.922156	0.988992	0.966609	0.500318	1403.44	51535.1	63267.9	1950.71	5343.24	52568.3	63042.7	2517.73	3939.79	1033.23	-225.252	567.021	6.94824	1.8222	-0.397255	0.897243	0.235305	-0.0512986	0.129132		88.5309	113.46	24.9293	0	1	1
801	4391	0.2649	0.740084	1.15554	0.0275574	4.03382	3.04916	1.47556	4.58914	4.39319	2.02917	4.12625	0.0912149	0	0.11535	0.561445	0.944259	0.996659	0.960281	0.515065	860.847	44560.9	54733.3	1987.94	4705.57	47066.3	56248.5	2558.43	3844.72	2505.42	1515.16	570.487	6.73937	4.39173	2.65591	0.875591	0.570582	0.345061	0.129922		90.35	115.459	25.1088	0	1	1
802	4391	0.273045	0.798989	1.07472	0.0232132	3.71091	2.91688	1.44585	4.48778	4.00235	1.90641	4.40794	0.127918	0	0.088169	0.565207	0.933072	0.991185	0.955124	0.499711	957.941	42374.5	53314.2	1959.67	4809.9	45095.6	54864.5	2462.38	3851.96	2721.12	1550.31	502.709	7.6624	5.41291	3.08391	0.87724	0.619704	0.353066	0.114486		89.0402	111.06	22.02	0	1	1
803	4391	0.286689	2.76917	1.0786	0.0361746	3.70863	3.10056	1.5507	4.12323	4.45573	1.42953	4.76926	0.133865	0	0.0716751	0.552226	0.92523	0.973413	0.942303	0.502622	3485.98	44462.2	56026.9	1999.05	17041.1	57363.3	67809.8	2420.82	13555.1	12901.1	11783	421.768	32.1387	30.588	27.937	3.08702	2.93807	2.68343	0.0960529		90.2583	106.382	16.1236	0	1	1
804	4391	0.282013	1.71575	1.33085	0.031975	3.53366	2.90393	1.38059	4.37634	4.2148	1.99709	4.82179	0.0685014	0	0.0526183	0.571641	0.957351	0.988913	0.954913	0.512873	2124.65	43487.5	55590.6	1914.03	12392	52405.8	62852	2407.63	10267.3	8918.27	7261.34	493.605	20.8007	18.0676	14.7108	2.33827	2.03103	1.65369	0.112413		86.6958	106.84	20.1443	0	1	1
805	4391	0.258175	0.557887	0.89899	0.032645	3.78994	3.43878	1.37622	6.76401	4.13839	1.60472	4.50737	0.0979678	0	0.112731	0.56522	0.963585	0.957327	0.96011	0.496911	632.446	48092.7	59279.4	1973.69	2914.65	48846.2	59723.8	2383.52	2282.21	753.505	444.336	409.833	5.56863	1.83857	1.08419	0.519746	0.171602	0.101192	0.0933347		89.7529	107.9	18.1472	0	1	1
806	4391	0.292693	1.24103	0.959312	0.0416498	4.66522	3.32607	1.30315	7.44814	4.46912	1.68947	3.64459	0.120873	0	0.0832032	0.573903	0.921307	0.984644	0.936157	0.516617	1594.99	53345.6	62530	1924.99	7049.59	56295.9	64004.2	2516.38	5454.61	2950.33	1474.23	591.388	9.2234	4.98882	2.49283	1.24222	0.671903	0.335739	0.134682		87.3158	113.01	25.6941	0	1	1
807	4391	0.273105	1.04753	0.853732	0.0327333	3.33698	2.88662	1.53939	7.30588	4.51397	2.51202	3.75124	0.116661	0	0.073094	0.570204	0.970305	0.988751	0.965731	0.46928	1256.2	51786.5	61178.8	1932.3	5333.69	53787.5	62815.5	2253.52	4077.48	2000.93	1636.73	321.224	12.6936	6.22909	5.0953	0.9286	0.45569	0.372747	0.0731551		87.7257	101.428	13.7024	0	1	1
808	4391	0.281214	1.26886	1.45632	0.025683	4.36328	2.85266	1.57527	4.33879	4.39625	1.50939	5.6631	0.134715	0	0.0840078	0.561625	0.935856	0.971963	0.964401	0.521926	1566.8	44018.9	57984.7	1970.37	9823.83	51524.7	63885.3	2497.03	8257.04	7505.76	5900.66	526.664	15.678	14.2515	11.2038	1.88045	1.70935	1.34381	0.119942		89.3889	111.497	22.1079	0	1	1
809	4391	0.307288	1.40176	1.00245	0.0292719	4.39524	2.7769	1.43236	7.68654	4.04545	2.07023	5.55175	0.167972	0	0.097337	0.561169	0.931952	0.979399	0.968395	0.506186	1891.4	52623.6	66303.6	1979.2	8241.81	56366.4	68812.8	2484.19	6350.41	3742.81	2509.26	504.989	12.5753	7.41167	4.96894	1.44623	0.852383	0.571456	0.115005		89.7171	111.272	21.5549	0	1	1
810	4391	0.270977	1.11753	0.957769	0.0292154	3.15605	3.20018	1.49407	5.24568	4.26972	2.1766	5.34485	0.095833	0	0.0705179	0.566719	0.913071	0.973929	0.940344	0.480568	1329.7	45440	58740.5	1943.85	6172.89	48730.6	60701.5	2360.87	4843.19	3290.57	1961.01	417.012	11.614	7.89082	4.70253	1.10298	0.749389	0.446598	0.0949697		88.2353	106.126	17.891	0	1	1
811	4391	0.274571	0.808046	1.23573	0.026521	4.06797	3.47664	1.39607	4.14117	4.09827	1.69523	6.88361	0.108506	0	0.131054	0.571769	0.953423	0.983902	0.956591	0.482296	974.214	42918.6	60200.9	1962.96	5452.82	47025.6	63710.8	2427.84	4478.61	4106.98	3509.91	464.878	9.63394	8.83452	7.55016	1.01995	0.935317	0.799341	0.105871		89.1865	109.341	20.1542	0	1	1
812	4391	0.293306	0.66182	1.01612	0.0312027	3.7087	3.4225	1.47579	7.09633	4.33519	2.02757	3.36311	0.0996686	0	0.132713	0.566097	0.898557	0.992719	0.949626	0.484291	852.362	50580.6	58940.4	1982.3	3895.94	51074.1	58610.7	2527.57	3043.58	493.522	-329.68	545.266	5.58182	0.905104	-0.604624	0.69314	0.112394	-0.075081	0.124178		90.0953	114.238	24.1425	0	1	1
813	4391	0.261176	1.08598	1.23537	0.0293567	3.60021	2.69491	1.3369	4.79416	3.61718	1.88392	3.41069	0.0928186	0	0.0767706	0.562305	0.939257	0.978226	0.960773	0.474437	1245.43	41450.7	49871.9	1963.93	7276.36	46586.1	54541.1	2315.35	6030.93	5135.45	4669.14	351.426	17.1613	14.6132	13.2863	1.37347	1.16954	1.06334	0.0800332		89.1687	103.802	14.6332	0	1	1
814	4391	0.300277	0.359575	1.30822	0.040035	3.12062	2.91465	1.23145	3.89964	3.62009	2.02513	5.64078	0.114828	0	0.0973347	0.563284	0.93861	0.980003	0.954234	0.483803	474.105	38177.8	52129.6	1971.71	2602.86	39419.6	52553.3	2388.05	2128.75	1241.87	423.729	416.336	5.11306	2.98284	1.01776	0.484799	0.282821	0.0964995	0.0948158		89.699	108.177	18.4784	0	1	1
815	4391	0.258856	1.19096	0.735153	0.0336186	2.82369	3.0342	1.32417	4.19818	4.18919	1.91212	5.09795	0.0784276	0	0.0974387	0.557695	0.947463	0.999201	0.942923	0.479186	1353.68	40562.3	53046.4	1991.53	5373.96	43434.9	55263.4	2388.27	4020.28	2872.52	2216.99	396.732	10.1335	7.24045	5.58814	0.915573	0.654183	0.504895	0.0903512		90.4015	107.556	17.1547	0	1	1
816	4391	0.298269	0.824296	1.24459	0.045925	3.61367	2.7817	1.58277	9.35304	4.37298	1.77747	2.76284	0.125861	0	0.115889	0.566312	0.932828	0.992052	0.946792	0.494648	1079.58	54629.8	61500.1	1971.81	5750.58	55511.3	61744.5	2486.45	4671	881.478	244.38	514.639	9.07628	1.71281	0.474858	1.06377	0.200747	0.0556548	0.117203		89.5657	111.943	22.3768	0	1	1
817	4391	0.292854	0.492882	1.11307	0.0292218	3.74763	2.852	1.29521	7.51841	3.8588	1.98566	3.94699	0.101778	0	0.133543	0.549097	0.969185	0.994991	0.952861	0.495972	633.808	48414.5	57931	2037.49	3106.01	48586.3	57987.2	2478.29	2472.2	171.794	56.1369	440.795	5.6085	0.389737	0.127354	0.563015	0.0391241	0.0127845	0.100386		92.6588	112.173	19.5142	0	1	1
818	4391	0.295591	1.23944	0.94929	0.0279603	3.47245	3.22114	1.52315	6.86804	3.76862	2.19319	3.91697	0.0699202	0	0.103042	0.577516	0.933146	0.995568	0.935881	0.509639	1608.73	49240.4	59173.3	1925.27	6927.31	51895.4	60422	2522.72	5318.59	2654.98	1248.72	597.448	8.90217	4.44386	2.09009	1.21125	0.60464	0.284382	0.136062		87.3254	113.327	26.0012	0	1	1
819	4391	0.285769	1.32501	1.67579	0.0332767	3.35898	3.03837	1.53012	6.95974	4.34608	1.91025	4.24232	0.12148	0	0.0769972	0.567289	0.958884	0.970551	0.963847	0.467769	1662.64	49707.8	60275.3	1945.53	11606.2	58127	68418.3	2241.52	9943.56	8419.13	8142.98	295.982	33.5952	28.4448	27.5117	2.26453	1.91736	1.85447	0.0674065		88.236	99.4528	11.2168	0	1	1
820	4391	0.280508	0.449487	1.05317	0.0233902	3.15247	3.10433	1.53241	4.97403	4.25566	1.93657	3.92085	0.0768163	0	0.110366	0.574226	0.912422	0.990429	0.961768	0.499333	553.639	43221.8	53107.9	1941.51	2678.44	43414.7	52079.4	2528.65	2124.8	192.94	-1028.48	587.133	3.61895	0.328613	-1.7517	0.483899	0.0439398	-0.234224	0.133713		88.3055	114.564	26.2587	0	1	1
821	4391	0.324241	2.14271	0.946804	0.0180565	4.19729	3.41063	1.61577	9.17484	3.65042	1.64583	4.31188	0.134146	0	0.0534404	0.556126	0.91144	0.985358	0.948175	0.475048	3050.67	56555.2	67084.5	1975.39	12128.7	63729	73255.7	2341.75	9078.04	7173.84	6171.19	366.358	24.7791	19.5815	16.8447	2.06742	1.63376	1.40542	0.0834339		89.2797	103.899	14.6194	0	1	1
822	4391	0.296652	2.35138	1.27152	0.0312547	3.87035	3.13299	1.40886	3.27587	3.60179	1.94824	3.44144	0.108819	0	0.116392	0.577332	0.915962	0.974647	0.948221	0.484821	3062.9	41292.8	50017.1	1934.98	16513.9	54612.5	62504.2	2445.92	13451	13319.7	12487.2	510.938	26.3261	26.0691	24.4397	3.06331	3.03341	2.84381	0.11636		87.4364	107.645	20.2088	0	1	1
823	4391	0.285391	2.82544	1.49392	0.0375805	3.24851	2.84797	1.46685	6.08233	4.2891	1.98151	4.69594	0.129269	0	0.0794042	0.572999	0.940847	0.982129	0.940582	0.494108	3540.71	48883.5	60698.7	1925.87	22541.2	65703	76275	2391.54	19000.5	16819.5	15576.3	465.674	40.8021	36.1186	33.449	4.32715	3.83045	3.54733	0.106052		86.9124	103.796	16.8832	0	1	1
824	4391	0.292005	0.543077	1.00475	0.0262883	4.5316	2.93263	1.30977	4.23386	3.73343	2.03431	3.39156	0.101665	0	0.1076	0.570776	0.940794	0.992746	0.947845	0.513731	696.33	42472.4	50972.6	1951.6	3155.01	44287.2	51748.3	2532.77	2458.68	1814.86	775.729	581.173	4.23054	3.12275	1.33476	0.559935	0.413314	0.176663	0.132356		88.7324	114.644	25.9112	0	1	1
825	4391	0.274635	0.596641	0.873609	0.0252081	3.78944	2.87239	1.54898	4.72998	3.92182	1.69351	5.47543	0.120133	0	0.0988685	0.57296	0.942225	0.987777	0.930374	0.47997	719.502	42310.3	56085.8	1938.48	3074.27	43830.3	56539.6	2375.79	2354.77	1519.99	453.811	437.306	5.38471	3.4758	1.03774	0.536271	0.34616	0.10335	0.0995914		88.1295	107.511	19.382	0	1	1
826	4391	0.313186	1.82681	1.23251	0.022985	3.55643	3.02951	1.4343	4.41618	4.2083	1.81178	4.02725	0.106527	0	0.105896	0.564903	0.967496	0.954051	0.956235	0.452906	2512.23	43840.4	53830	1970.87	12583.2	53453.6	63810.2	2197.35	10071	9613.22	9980.24	226.478	44.4678	42.4467	44.0672	2.29355	2.1893	2.27288	0.0515777		89.1965	97.2185	8.02199	0	1	1
827	4391	0.274166	1.98562	0.923031	0.0267717	4.0689	3.14277	1.38694	7.87445	4.11999	1.79684	2.84228	0.0955484	0	0.0420089	0.551508	0.924223	0.985938	0.952333	0.483219	2390.41	52854.6	59737.6	1988.33	10671.6	59368.3	65587.2	2331.3	8281.18	6513.75	5849.57	342.974	24.1452	18.9919	17.0554	1.88594	1.48343	1.33217	0.0781084		90.0195	103.755	13.7357	0	1	1
828	4391	0.281509	1.23339	0.845349	0.0316906	3.70628	3.21538	1.68681	6.96054	4.17728	1.66804	4.65762	0.128945	0	0.111789	0.568996	0.949275	0.989611	0.935876	0.481418	1524.6	49849.3	61486.2	1960.27	6274.51	52874.5	63815.8	2397.09	4749.91	3025.19	2329.58	436.821	10.8738	6.92547	5.33304	1.08174	0.688952	0.530536	0.099481		88.9387	107.753	18.8145	0	1	1
829	4391	0.280922	0.925121	1.00325	0.0445373	3.44128	2.95875	1.23264	7.86788	4.52925	1.55452	4.08562	0.0964222	0	0.0665816	0.564934	0.939564	0.963899	0.954391	0.501144	1141.16	50330.6	60465.4	1948.34	5397.49	51977.2	61150.5	2366.07	4256.32	1646.63	685.067	417.729	10.1892	3.94186	1.63998	0.969329	0.375001	0.156016	0.095133		88.4826	106.54	18.0573	0	1	1
830	4391	0.27313	1.06913	0.649088	0.0218543	3.67036	3.36205	1.40425	4.76155	3.7732	1.76397	5.0584	0.159922	0	0.101065	0.562578	0.946128	0.944355	0.948027	0.486743	1282.22	43219	55714.7	1976.26	4432	45803	57972.6	2322.84	3149.77	2583.98	2257.91	346.582	9.08809	7.45561	6.5148	0.717325	0.588473	0.514214	0.0789302		89.7222	104.791	15.0687	0	1	1
831	4391	0.29113	0.75705	0.779815	0.0228253	4.18379	3.06478	1.32954	4.68801	3.88863	1.81717	5.80796	0.100271	0	0.130697	0.561538	0.920324	0.958988	0.96329	0.495845	967.777	43230.2	57551	1995.92	3635.92	45093	58709.4	2478.04	2668.14	1862.8	1158.4	482.124	5.53415	3.86374	2.40271	0.607639	0.424231	0.263813	0.109798		90.6891	112.041	21.352	0	1	1
832	4391	0.280625	0.534175	0.945667	0.0205568	4.69392	3.27891	1.46078	5.50223	4.47851	1.75151	3.92819	0.100225	0	0.0482786	0.55869	0.935184	0.98334	0.95016	0.484552	658.224	47908.9	57545.6	1962.68	2924.57	49375.2	58119.9	2319.38	2266.34	1466.28	574.334	356.7	6.35363	4.11067	1.61013	0.516133	0.333928	0.130798	0.0812344		89.2455	104.976	15.7307	0	1	1
833	4391	0.273382	0.50149	1.09385	0.0233995	3.74103	3.12785	1.45627	5.11547	3.98372	1.69317	3.13391	0.109927	0	0.0816966	0.556017	0.898148	0.946856	0.936158	0.478243	601.999	43350.6	51001.9	1989.72	3062.24	45009.7	52115	2343.04	2460.24	1659.15	1113.09	353.324	6.96312	4.69582	3.15034	0.560291	0.377852	0.253494	0.0804655		90.4901	106.023	15.5328	0	1	1
834	4391	0.28115	1.51447	0.884757	0.025414	2.9678	2.84021	1.37758	6.26859	4.046	2.24299	4.22278	0.121888	0	0.0647532	0.570704	0.906036	0.987178	0.926454	0.469633	1869.66	46973	57555.2	1925.24	7922.34	50807.2	60171.2	2347.49	6052.68	3834.17	2616.03	422.248	14.3344	9.08036	6.19548	1.37843	0.873187	0.595771	0.0961622		87.2647	105.119	17.854	0	1	1
835	4391	0.282675	2.12511	1.27499	0.0192854	3.2578	2.72065	1.27962	4.97269	4.22163	2.05482	3.48306	0.149654	0	0.0897287	0.567114	0.927189	0.981683	0.955584	0.526607	2637.74	44608	53281.6	1953.69	14715.1	54308.2	61701.4	2553.47	12077.3	9700.19	8419.87	599.784	20.1361	16.1728	14.0382	2.75047	2.20911	1.91753	0.136594		88.3853	112.954	24.5683	0	1	1
836	4391	0.279243	0.819569	0.982697	0.0348647	3.47804	3.25669	1.48878	7.39877	4.32015	1.86682	5.67541	0.0769731	0	0.064324	0.578328	0.947425	0.988639	0.947355	0.488742	1004.92	50689.6	65102	1895.81	4666.85	51957.5	64762.5	2349.32	3661.93	1267.89	-339.457	453.514	8.07457	2.79569	-0.748503	0.833962	0.288747	-0.0773074	0.103283		86.1208	105.943	19.8226	0	1	1
837	4391	0.257936	1.30381	1.11634	0.0415271	4.16036	3.0981	1.57121	5.19395	3.3717	1.8349	3.80922	0.109441	0	0.078299	0.566428	0.955172	0.982242	0.936601	0.509642	1476.69	44355.3	53829.5	1949.49	8105.48	50299	58746.8	2422.92	6628.79	5943.71	4917.26	473.425	14.0018	12.5547	10.3866	1.50963	1.35361	1.11985	0.107817		88.4587	108.512	20.0538	0	1	1
838	4391	0.280211	0.726555	1.1228	0.0238351	4.39685	2.81689	1.2901	4.67305	4.43535	2.02698	3.6115	0.147633	0	0.0803476	0.567392	0.926653	0.981177	0.944681	0.495591	893.959	45033.2	54031	1947.13	4552.06	47479.8	55472.6	2422.23	3658.11	2446.51	1441.62	475.102	7.69963	5.14945	3.03434	0.833092	0.557165	0.328312	0.108199		88.4838	109.291	20.8067	0	1	1
839	4391	0.273995	1.12927	0.823716	0.0370754	3.87059	3.20315	1.67388	4.1281	4.35056	1.73066	3.5128	0.127828	0	0.103438	0.552464	0.959449	0.99902	0.963601	0.473483	1358.64	43555.8	52077.4	2012.79	5626.99	47371.7	55773.2	2366.17	4268.35	3815.92	3695.86	353.381	12.0786	10.7983	10.4586	0.972068	0.869031	0.841689	0.0804784		91.3685	106.492	15.1236	0	1	1
840	4391	0.305915	1.28835	1.31689	0.0319912	3.6155	2.9176	1.47738	5.22243	4.04406	1.50763	4.52483	0.125992	0	0.100555	0.56612	0.962924	0.979366	0.94922	0.481382	1730.6	43926.4	55174.3	1963.56	9361.4	50590.4	61432.7	2341.95	7630.8	6664.04	6258.37	378.396	20.1662	17.6113	16.5392	1.73783	1.51766	1.42527	0.0861753		89.0414	104.539	15.4972	0	1	1
841	4391	0.277591	1.76722	0.771495	0.0298101	3.42578	3.26652	1.41478	5.60886	4.37627	1.79659	4.56685	0.128735	0	0.073651	0.56693	0.949379	0.974868	0.968235	0.509933	2154.08	47061.3	58430	1944.9	8372.11	51539.8	61739.4	2420.52	6218.03	4478.54	3309.38	475.619	13.0736	9.41624	6.95805	1.41609	1.01994	0.753673	0.108317		88.0952	108.342	20.2473	0	1	1
842	4391	0.276182	0.737433	1.21216	0.0191976	4.02518	3.13919	1.61888	6.49145	4.08252	2.07272	3.64741	0.119579	0	0.0865065	0.562714	0.941857	0.938781	0.941349	0.482235	894.295	49119	58131.3	1967.77	4881.52	51996.7	60713	2274.8	3987.23	2877.73	2581.67	307.03	12.9864	9.3728	8.40854	0.908045	0.65537	0.587947	0.0699226		89.4237	102.5	13.0765	0	1	1
843	4391	0.273911	2.33248	0.975846	0.0291426	3.74081	2.92749	1.67328	5.37728	3.9285	1.80869	2.43679	0.130348	0	0.0730243	0.571375	0.960947	0.984659	0.947574	0.479976	2805.37	46590.3	52704	1927.87	13098.4	55901.6	61577	2298.59	10293	9311.34	8873.06	370.727	27.7644	25.1164	23.9342	2.34412	2.12055	2.02074	0.0844289		87.171	101.713	14.5417	0	1	1
844	4391	0.288354	0.898979	1.17381	0.025928	4.18525	3.22134	1.52003	7.58624	3.94246	2.03467	4.52972	0.128327	0	0.0738489	0.554046	0.979995	0.968886	0.950124	0.507311	1138.25	51765.1	62785	1993.24	5874.12	54936	65428.4	2341.43	4735.87	3170.91	2643.31	348.19	13.6014	9.10684	7.59157	1.07854	0.722138	0.601983	0.0792963		90.5281	105.309	14.7807	0	1	1
845	4391	0.276504	0.476342	0.803152	0.0362176	4.93477	3.14129	1.22832	7.11511	3.73854	2.01212	3.68204	0.103564	0	0.094588	0.574496	0.903305	0.989875	0.952266	0.471532	578.342	50458.7	59747.1	1930.27	2333.98	50536.2	58831.8	2416.29	1755.64	77.5047	-915.272	486.024	3.61225	0.159467	-1.88318	0.399827	0.0176508	-0.208443	0.110686		87.7877	109.525	21.7375	0	1	1
846	4391	0.275095	1.92226	1.17564	0.0383823	4.25675	2.75861	1.30623	9.02535	4.04586	2.21382	4.28352	0.180167	0	0.0631814	0.572035	0.935442	0.990509	0.946569	0.465995	2321.97	56527.1	67286.5	1919.17	12569.1	64241.5	74115.6	2286.32	10247.1	7714.39	6829.1	367.152	27.9096	21.0114	18.6002	2.33365	1.75687	1.55525	0.0836147		86.8848	101.274	14.3893	0	1	1
847	4391	0.269191	1.92905	0.959083	0.0329279	2.73796	3.06665	1.41524	3.72933	4.30888	2.05322	3.25121	0.137008	0	0.0656993	0.577229	0.973742	0.98798	0.944192	0.523256	2280.18	41480.2	49720.8	1900.95	10683	48359	55434.1	2437.65	8402.8	6878.81	5713.37	536.702	15.6564	12.8168	10.6453	1.91364	1.56657	1.30116	0.122228		86.0645	108.596	22.5319	0	1	1
848	4391	0.260027	0.980981	1.22361	0.0337114	3.31367	3.15558	1.35834	3.96206	3.94557	1.90274	5.06441	0.135405	0	0.0633505	0.552436	0.9652	0.987422	0.945879	0.463802	1120.06	40571.3	52856.3	1994.43	6535.94	45607.9	57736.9	2214.44	5415.88	5036.52	4880.53	220.015	24.616	22.8917	22.1828	1.2334	1.14701	1.11149	0.0501059		90.5864	99.3742	8.78777	0	1	1
849	4391	0.267905	0.774789	0.847818	0.0249489	4.16748	2.99685	1.51571	4.97766	3.80784	2.02786	3.64208	0.113927	0	0.113308	0.574927	0.941447	0.971278	0.947759	0.492555	911.438	44539.6	53734.1	1941.05	3880.68	46562.9	55056.5	2423.03	2969.24	2023.25	1322.4	481.972	6.1606	4.19786	2.74373	0.67621	0.460773	0.301162	0.109764		88.203	109.48	21.2765	0	1	1
850	4391	0.300911	1.56909	1.10579	0.0281011	3.79595	3.21267	1.54167	3.47383	4.2563	1.88653	3.87196	0.16075	0	0.0994878	0.56832	0.958088	0.980848	0.928289	0.472198	2073.24	42616.2	52278.6	1955.2	9885.61	50163.8	59428.2	2307.98	7812.37	7547.66	7149.57	352.783	22.145	21.3946	20.2662	1.77918	1.71889	1.62823	0.0803424		88.5826	102.872	14.2893	0	1	1
851	4391	0.293723	1.93867	1.04457	0.0209824	4.73316	3.37405	1.73833	4.74907	4.4733	1.99008	3.18425	0.0935512	0	0.117972	0.548468	0.929571	0.998174	0.952814	0.481291	2500.37	49180.8	56849.5	2032.89	11571	57756.5	65077.4	2460.97	9070.68	8575.77	8227.88	428.084	21.189	20.0329	19.2203	2.06574	1.95303	1.87381	0.0974912		92.0241	109.457	17.4325	0	1	1
852	4391	0.273491	3.05034	0.917695	0.0306062	2.91023	2.90541	1.47373	3.82014	4.79126	1.621	2.98058	0.147272	0	0.148943	0.577123	0.923158	0.983589	0.962354	0.492623	3663.15	43205.2	50758.4	1957.73	16364.7	54271	61214.3	2537.84	12701.6	11065.8	10455.9	580.11	21.8951	19.0754	18.024	2.89264	2.52012	2.38121	0.132113		88.336	111.866	23.5301	0	1	1
853	4391	0.293376	0.93077	0.654351	0.0367035	3.32208	3.12504	1.37754	2.87563	4.32577	1.76502	3.87382	0.112665	0	0.141597	0.563008	0.935489	0.985918	0.944684	0.509687	1199.03	38568.8	48145.5	1997.18	4023.38	40863.7	49660.7	2563.26	2824.35	2294.92	1515.17	566.077	4.98933	4.05408	2.67662	0.643213	0.522643	0.345063	0.128918		90.694	115.834	25.1403	0	1	1
854	4391	0.303871	0.383511	0.882161	0.0254418	4.70806	3.01216	1.45466	5.02829	4.18452	1.97125	5.73881	0.0964963	0	0.110909	0.557988	0.909525	0.995081	0.941306	0.498881	511.718	45844.3	59905.1	1997.36	2040.12	46388.5	58934.6	2532.14	1528.4	544.144	-970.46	534.781	2.85799	1.01751	-1.81469	0.348076	0.123922	-0.221011	0.12179		90.8584	114.868	24.01	0	1	1
855	4391	0.313852	1.58799	0.846409	0.023619	4.35354	3.43374	1.74849	7.52012	3.96962	1.47403	4.05738	0.0903864	0	0.0720082	0.568665	0.906323	0.980075	0.947307	0.500669	2188.45	52696.6	62827.9	1937.42	8255.03	56999.8	65684.4	2461.89	6066.59	4303.24	2856.47	524.471	11.567	8.20492	5.44638	1.3816	0.980014	0.650528	0.119442		87.7465	110.253	22.5069	0	1	1
856	4391	0.286329	2.57118	0.909889	0.0294264	3.54916	3.02766	1.47034	3.56254	3.57686	1.894	3.94007	0.103507	0	0.0778577	0.574183	0.942097	0.95934	0.947024	0.506746	3232.66	41265.2	51199.1	1920.48	13837.6	51450.8	60328.3	2389.85	10604.9	10185.6	9129.27	469.361	22.5943	21.7009	19.4504	2.41514	2.31965	2.07909	0.106892		86.7375	105.701	18.9632	0	1	1
857	4391	0.27736	0.733374	1.55618	0.0326119	3.50615	2.6842	1.23805	3.99211	4.56049	2.03246	4.08068	0.139234	0	0.102699	0.571963	0.946726	0.993683	0.94767	0.508175	893.169	41584	51832.6	1944.41	6009.47	45011.9	54107.6	2497.56	5116.3	3427.88	2275.02	553.145	9.24948	6.19707	4.11289	1.16518	0.78066	0.51811	0.125972		88.3602	112.389	24.0293	0	1	1
858	4391	0.278411	2.20434	0.75927	0.0243048	2.90319	3.17538	1.53614	5.74718	3.58224	1.64907	4.08174	0.107161	0	0.109529	0.573443	0.964254	0.987005	0.939738	0.486478	2694.81	44633.2	54910.9	1943.66	10279.2	50833.1	60502.7	2385.39	7584.4	6199.96	5591.81	441.736	17.1695	14.0355	12.6587	1.72726	1.41197	1.27347	0.1006		87.9154	106.308	18.3928	0	1	1
859	4391	0.277479	2.62236	1.01253	0.0214946	3.82705	2.82629	1.38536	4.73586	4.10718	2.1144	3.93966	0.088189	0	0.0956179	0.571823	0.975976	0.960725	0.951789	0.508717	3195.12	45867	55759	1940.44	15101.7	56560.7	65836.6	2378.52	11906.6	10693.7	10077.6	438.085	27.1787	24.41	23.0037	2.71159	2.43536	2.29506	0.0997689		87.6548	104.897	17.2422	0	1	1
860	4391	0.289271	4.77217	0.683822	0.0329013	3.20487	3.60918	1.26	5.85707	4.89603	2.04108	4.08788	0.101344	0	0.0697578	0.559418	0.882328	0.98981	0.93729	0.468713	6061.56	53186.4	63227.9	1971	21080.2	66210.4	75077.8	2403.92	15018.7	13024	11850	432.92	34.6915	30.0842	27.3722	3.42033	2.96608	2.69869	0.0985926		88.3939	104.692	16.2982	0	1	1
861	4391	0.291143	0.118553	0.980772	0.0278822	3.43612	2.81089	1.63718	3.96756	4.6262	1.73474	5.00598	0.103595	0	0.0979235	0.565203	0.968443	0.995981	0.94188	0.513919	151.559	40957.4	53381.3	1965.27	676.628	40300.1	51539.6	2480.53	525.069	-657.295	-1841.65	515.267	1.01902	-1.27564	-3.57416	0.119579	-0.149692	-0.419414	0.117346		89.4788	112.829	23.3497	0	1	1
862	4391	0.315299	2.09997	1.17359	0.0308949	2.92105	3.09531	1.31739	7.54479	4.76704	1.8323	4.92919	0.0986244	0	0.146788	0.56841	0.93837	0.941195	0.945826	0.486713	2907.36	51753.4	64056.1	1983.3	14013.8	60092.2	72213.9	2408.85	11106.5	8338.81	8157.76	425.547	26.0993	19.5955	19.17	2.52938	1.89907	1.85784	0.0969136		89.6726	106.526	16.8533	0	1	1
863	4391	0.26648	0.418378	1.11777	0.0379366	3.34736	3.21749	1.4145	4.41043	3.55681	1.75818	5.147	0.0946961	0	0.0655855	0.578132	0.925679	0.998456	0.946146	0.505323	489.55	40121.2	53187.3	1897.42	2612.7	41262.6	52185.8	2473.24	2123.15	1141.38	-1001.53	575.819	3.68718	1.98219	-1.73931	0.483523	0.259936	-0.228086	0.131136		86.3119	112.056	25.7437	0	1	1
864	4391	0.26635	1.61974	0.877888	0.0319366	2.98558	3.17853	1.4198	5.98139	4.37193	1.9638	3.93987	0.0812118	0	0.0960746	0.559217	0.941094	0.991861	0.954726	0.504607	1894.35	46780.7	56455.2	1985.44	8365.29	50962.1	59735.1	2481.57	6470.93	4181.39	3279.93	496.132	13.0428	8.42797	6.611	1.47368	0.952263	0.746967	0.112988		90.0009	111.125	21.124	0	1	1
865	4391	0.257963	0.558931	0.930369	0.0336712	3.92419	3.16855	1.36478	3.99766	3.80062	1.55599	3.68976	0.106024	0	0.0964042	0.575938	0.953516	0.983071	0.95028	0.507776	633.111	40248.4	49579.6	1926.35	2999.12	42196.5	50527.2	2455.3	2366.01	1948.07	947.64	528.948	4.47305	3.68292	1.79156	0.538832	0.443651	0.215814	0.120462		87.5966	111.15	23.5535	0	1	1
866	4391	0.298843	0.29268	0.55419	0.0327602	4.08101	3.11729	1.48035	5.59751	4.19017	1.82596	3.86028	0.123942	0	0.0946472	0.562353	0.939389	0.987539	0.95031	0.514411	384.062	45893.3	55425.5	1973.53	1138.39	45129.1	53579.3	2507.78	754.324	-764.226	-1846.16	534.246	1.41194	-1.43048	-3.45563	0.171789	-0.174044	-0.420441	0.121668		89.8025	113.964	24.1619	0	1	1
867	4391	0.267626	0.706279	0.827423	0.0269997	3.81805	3.29356	1.45597	7.08256	4.4804	1.78659	3.3368	0.0951335	0	0.077266	0.562232	0.940211	0.990224	0.961945	0.49091	829.982	50288.7	58526.5	1964.47	3479.78	50888.1	58397.5	2399.89	2649.8	599.449	-128.968	435.424	6.08556	1.3767	-0.296189	0.603461	0.136518	-0.0293709	0.0991628		89.288	108.517	19.2291	0	1	1
868	4391	0.275418	2.77644	0.814767	0.0233128	4.23157	3.25914	1.43085	6.13494	4.41042	1.85295	3.56575	0.123732	0	0.126445	0.563105	0.926118	0.988407	0.948703	0.471868	3357.72	51191.2	60007.8	1988.48	13575.1	59986.3	68378.9	2426.82	10217.3	8795.13	8371.13	438.342	23.3091	20.0645	19.0972	2.32688	2.00299	1.90643	0.0998274		89.8061	107.445	17.6386	0	1	1
869	4391	0.311723	2.22392	0.794085	0.0397404	3.29715	3.34147	1.6146	4.99936	4.00512	1.63361	5.30273	0.140356	0	0.0620706	0.55448	0.950281	0.945014	0.938515	0.472726	3044.04	45361.3	58272	1985.98	11186.5	53073.5	65814.3	2191.81	8142.48	7712.13	7542.27	205.833	39.5586	37.4678	36.6426	1.85436	1.75635	1.71766	0.0468762		89.7634	97.2843	7.52089	0	1	1
870	4391	0.278083	0.512293	0.690536	0.0242784	3.63277	3.12071	1.457	6.96137	3.49179	1.65362	6.02869	0.0962743	0	0.119923	0.564394	0.965359	0.98305	0.959654	0.489338	625.542	46308.1	61248.8	1980.56	2233.5	46299.9	60837.7	2415.51	1607.96	-8.26722	-411.083	434.943	3.69694	-0.0190076	-0.945142	0.366194	-0.00188277	-0.0936194	0.0990532		90.0676	109.512	19.4445	0	1	1
871	4391	0.289254	2.5661	0.787985	0.0305115	3.58009	3.00392	1.38141	6.67525	4.22994	1.85786	4.85216	0.0920581	0	0.131309	0.55094	0.952653	0.992415	0.954678	0.480909	3259.24	49782.6	61520.8	2030.56	12481.8	57150.9	68812.6	2438.81	9222.61	7368.27	7291.72	408.241	22.5911	18.0488	17.8613	2.10034	1.67804	1.66061	0.0929723		91.7453	108.239	16.4941	0	1	1
872	4391	0.313312	1.3282	1.06752	0.0357531	4.07715	2.72113	1.44892	8.32642	3.70608	1.73181	3.95624	0.132228	0	0.0708577	0.56807	0.963049	0.991332	0.943438	0.507532	1827.27	51898.7	61767.1	1938.96	8261.71	55771.1	64546.5	2409.8	6434.44	3872.37	2779.33	470.836	13.666	8.22446	5.90298	1.46537	0.881888	0.632961	0.107227		87.8992	107.879	19.9801	0	1	1
873	4391	0.281867	0.796176	1.02775	0.027725	3.63851	3.10331	1.37008	8.50804	4.88739	1.49081	2.69021	0.121182	0	0.0834726	0.566272	0.922837	0.994953	0.939729	0.486588	985.411	53421.4	60110.6	1953.08	4675.35	53966.5	59890.2	2425.78	3689.94	545.118	-220.37	472.698	7.80612	1.15321	-0.466197	0.840341	0.124144	-0.0501868	0.107652		88.734	109.424	20.69	0	1	1
874	4391	0.282826	2.92129	1.58051	0.0275343	3.22638	3.06513	1.51244	5.67731	3.49696	1.66741	3.61358	0.159525	0	0.0876031	0.55889	0.959116	0.9808	0.966116	0.471174	3627.91	45603.8	54471.8	1982.22	24254.9	65327.9	74039.6	2294.74	20627	19724.1	19567.7	312.523	66.0014	63.1124	62.6121	4.69756	4.49194	4.45633	0.0711736		89.4594	98.9966	9.53716	0	1	1
875	4391	0.2523	2.01788	0.947338	0.0408858	4.01186	2.8472	1.31688	7.12935	4.17257	1.73664	3.05465	0.110959	0	0.132194	0.574286	0.945998	0.989304	0.949746	0.495989	2235.5	50258.5	57961.4	1955.55	10991.7	56487.3	63577.5	2495.32	8756.15	6228.82	5616.07	539.771	16.222	11.5398	10.4045	1.99411	1.41854	1.279	0.122927		88.5617	111.153	22.5912	0	1	1
876	4391	0.295284	0.726269	0.73418	0.0401486	3.81389	3.07847	1.17136	6.2176	3.7867	1.87498	3.76463	0.101589	0	0.116295	0.571266	0.960723	0.988687	0.962251	0.496896	941.675	45897.6	55341	1955.36	3411.05	46521.6	55366.2	2455.29	2469.37	623.983	25.2882	499.933	4.93941	1.24813	0.0505832	0.562371	0.142105	0.00575909	0.113854		88.8475	111.056	22.2084	0	1	1
877	4391	0.293884	1.80139	1.13737	0.0235035	3.54188	3.03422	1.40599	8.02507	4.565	1.82348	3.88202	0.118514	0	0.122314	0.568923	0.971221	0.980365	0.954699	0.489759	2324.59	53260.5	62958.4	1966.89	11507	59711.2	69108.8	2405.49	9182.38	6450.68	6150.41	438.602	20.9356	14.7074	14.0228	2.09118	1.46907	1.40068	0.0998865		89.0581	106.944	17.8861	0	1	1
878	4391	0.287213	1.44385	1.14424	0.0332312	3.50936	3.21869	1.50543	4.93975	4.00703	1.72764	3.21986	0.123531	0	0.0838596	0.56409	0.92507	0.983365	0.944935	0.477392	1820.91	44210.9	52186.2	1961.28	9286	50740.4	58063	2368.24	7465.09	6529.5	5876.76	406.958	18.3436	16.0447	14.4407	1.70009	1.48702	1.33837	0.09268		88.9172	105.753	16.8359	0	1	1
879	4391	0.265908	1.42698	1.22716	0.0325914	3.83656	3.50895	1.44314	4.61898	4.43076	1.76898	4.64699	0.109057	0	0.0461114	0.570831	0.930776	0.986898	0.942657	0.477774	1666.14	45560.6	57208.4	1913.16	9559.58	52677.1	63040.3	2304.17	7893.44	7116.43	5831.9	391.008	20.1874	18.2002	14.915	1.79764	1.62069	1.32815	0.0890477		86.7608	102.773	16.0119	0	1	1
880	4391	0.305944	3.20013	0.870844	0.0228089	3.34776	3.33633	1.53155	7.67799	3.62445	1.90451	3.89902	0.107363	0	0.0877843	0.562857	0.944521	0.981264	0.939444	0.46415	4299.04	52733.4	62369.9	1967.95	16856.4	63788.4	73072.3	2285.88	12557.4	11054.9	10702.4	317.929	39.4974	34.7717	33.6629	2.8598	2.51764	2.43735	0.0724047		88.6567	100.278	11.6211	0	1	1
881	4391	0.290438	1.49779	0.873832	0.0300699	3.74683	3.17474	1.31918	6.66632	3.13156	1.97313	5.18283	0.101204	0	0.0912617	0.561707	0.959583	0.939671	0.946903	0.473336	1910.15	46877.5	59660.8	1974	7854.93	52018.7	64874.8	2225.13	5944.78	5141.17	5214	251.131	23.672	20.4721	20.7621	1.35385	1.17084	1.18743	0.0571923		89.4762	99.5608	10.0846	0	1	1
882	4391	0.285339	1.4579	0.977799	0.0210765	2.54885	3.04393	1.55729	3.98363	4.0832	1.59353	4.55954	0.179637	0	0.0759368	0.570746	0.938246	0.956769	0.94148	0.49738	1826.64	39845.5	51272.4	1932.03	8221.09	45222.1	55616.6	2352.23	6394.45	5376.58	4344.18	420.196	15.2178	12.7954	10.3385	1.45626	1.22445	0.989337	0.0956949		87.5836	105.266	17.6827	0	1	1
883	4391	0.260862	2.3805	1.11873	0.0209182	3.19547	3.43393	1.39301	5.50505	5.38303	1.5389	5.49162	0.104651	0	0.0906244	0.56124	0.947513	0.991917	0.939436	0.515365	2726.73	48851	62384.6	1975.33	14639.2	58533.2	70544.7	2497.23	11912.5	9682.2	8160.08	521.898	22.8254	18.5519	15.6354	2.71294	2.20501	1.85837	0.118856		89.3509	110.409	21.0583	0	1	1
884	4391	0.300703	1.17395	0.753112	0.0316228	3.81247	2.98115	1.40159	4.59766	4.66342	1.94874	4.04735	0.107481	0	0.157677	0.54424	0.882141	0.970958	0.949636	0.496043	1550.07	44811.6	54483.8	2062.5	5595.24	47413.9	56500.6	2582.1	4045.17	2602.27	2016.79	519.596	7.78523	5.00826	3.88147	0.921241	0.592637	0.459302	0.118332		93.5892	116.334	22.7452	0	1	1
885	4391	0.280445	1.60582	0.836353	0.0302878	3.20885	3.37004	1.57176	6.30234	3.94444	1.83458	3.69966	0.09239	0	0.104113	0.561058	0.965325	0.992498	0.950315	0.490697	1977.47	47458.9	56573.4	1983.22	8088.3	51993.7	60664.6	2404.87	6110.84	4534.82	4091.23	421.645	14.4928	10.7551	9.70303	1.39167	1.03275	0.931732	0.0960248		89.8809	107.694	17.8133	0	1	1
886	4391	0.296246	1.24222	1.05758	0.0222446	3.69485	3.30035	1.29032	6.082	3.53521	1.79785	5.51853	0.149507	0	0.0636394	0.56609	0.950973	0.989473	0.952002	0.477995	1615.9	46032.7	59750.1	1942.24	7505.93	50821.4	63542.8	2302.97	5890.02	4788.64	3792.68	360.732	16.328	13.2748	10.5138	1.34139	1.09056	0.86374	0.0821526		88.0964	103.186	15.0891	0	1	1
887	4391	0.288906	1.06653	1.01023	0.0317354	4.11914	3.08901	1.34149	5.83716	4.75479	1.84089	4.9508	0.172281	0	0.105601	0.561788	0.947431	0.969998	0.939754	0.482174	1352.99	48676.1	60888.7	1981.49	6232.69	52192.3	63952.3	2357.43	4879.7	3516.26	3063.52	375.938	12.9801	9.35329	8.14899	1.1113	0.800788	0.697681	0.0856156		89.9443	105.956	16.0118	0	1	1
888	4391	0.271052	0.951221	0.914236	0.0310901	3.31801	2.85395	1.38397	4.55094	3.58787	1.84047	4.45676	0.141348	0	0.105625	0.567755	0.964803	0.977044	0.950499	0.526257	1132.13	40551.7	51662.5	1960.84	5080.58	43225.8	53245.4	2510.61	3948.45	2674.13	1582.9	549.771	7.18199	4.86408	2.87921	0.899214	0.609003	0.360488	0.125204		89.0539	113.195	24.1416	0	1	1
889	4391	0.280584	1.96594	1.02388	0.0333931	4.11799	2.9754	1.44621	7.91137	4.78371	1.97037	3.58052	0.1021	0	0.0806662	0.557141	0.962241	0.982	0.930002	0.469937	2422.12	54907.6	63667	1985.07	11548.9	62437.2	70970.7	2261.11	9126.81	7529.57	7303.7	276.038	33.0637	27.2773	26.4591	2.07853	1.71477	1.66333	0.0628644		89.8639	100.358	10.4944	0	1	1
890	4391	0.279168	0.700418	1.08325	0.0238542	3.61881	3.01494	1.44115	5.49899	3.48504	1.64146	4.03728	0.133009	0	0.101137	0.571873	0.931983	0.997569	0.94217	0.504352	858.591	42891.4	53029.4	1943.74	4263.53	44918.5	53771	2508.86	3404.94	2027.05	741.57	565.121	6.02514	3.58694	1.31223	0.775435	0.461638	0.168884	0.1287		88.3375	113.302	24.9645	0	1	1
891	4391	0.292079	1.38122	1.08565	0.0330313	3.45324	3.2844	1.42943	5.72836	4.04711	2.10012	4.80495	0.129469	0	0.0804976	0.572978	0.932729	0.935905	0.929428	0.484008	1771.44	47097.9	59186.9	1926.64	8556.15	52658.2	63983.6	2277.11	6784.72	5560.32	4796.72	350.469	19.359	15.8654	13.6866	1.54514	1.2663	1.0924	0.0798153		87.3508	101.769	14.4179	0	1	1
892	4391	0.271114	2.2343	1.41125	0.0250632	4.30821	3.22461	1.31523	7.3426	3.86269	1.91901	3.54857	0.149386	0	0.1161	0.551753	0.954083	0.956267	0.945758	0.468963	2659.85	52008.2	60605.5	2021.02	16751.3	65040.5	73831.8	2296.39	14091.5	13032.3	13226.3	275.375	51.172	47.3256	48.0303	3.20917	2.96795	3.01215	0.0627134		91.447	100.781	9.33352	0	1	1
893	4391	0.276452	0.758793	1.33268	0.0292251	3.86039	3.17119	1.50053	5.79995	4.86399	1.91019	5.59277	0.106857	0	0.0696776	0.5613	0.89403	0.968997	0.951084	0.49269	921.098	48459.6	62243.9	1963.84	5458.77	51138.2	63248.9	2430.49	4537.68	2678.61	1004.96	466.648	9.72397	5.74011	2.15357	1.0334	0.610024	0.228868	0.106274		89.2387	109.46	20.2214	0	1	1
894	4391	0.292169	0.563696	1.32736	0.032276	3.77681	3.41259	1.53272	5.72894	4.21809	1.61716	4.45854	0.0898644	0	0.0817989	0.559372	0.97723	0.987685	0.939833	0.484903	723.173	46102.2	57053.3	1977.45	4088.52	48605.8	59148.3	2308.4	3365.34	2503.62	2095.06	330.952	10.1687	7.56489	6.33039	0.766419	0.570171	0.477126	0.0753706		89.9036	104.211	14.3077	0	1	1
895	4391	0.28148	1.62323	0.938042	0.0357779	3.61626	3.55	1.5869	5.63925	5.13121	1.607	4.21455	0.122539	0	0.107458	0.559577	0.959028	0.998812	0.955956	0.480038	2006.28	49444	59799.6	1990.12	8947.3	54991.5	64977.8	2395.21	6941.01	5547.55	5178.18	405.091	17.1344	13.6946	12.7827	1.58074	1.26339	1.17927	0.0922549		90.1885	107.059	16.8702	0	1	1
896	4391	0.275853	0.884681	0.968789	0.0229462	3.33527	2.96509	1.33039	7.87565	4.22022	1.42625	4.53694	0.103142	0	0.0780512	0.556217	0.932799	0.997421	0.937002	0.478178	1071.59	48991.9	60072.7	1987.18	4924.11	50644	60879.9	2372.37	3852.53	1652.13	807.275	385.188	10.0017	4.28914	2.09579	0.877369	0.376253	0.183848	0.0877222		90.2677	106.935	16.6671	0	1	1
897	4391	0.280001	3.12418	1.02492	0.026128	4.47901	2.62918	1.48322	5.31417	4.01469	1.85949	5.05284	0.0936495	0	0.103341	0.55326	0.960233	0.993649	0.939498	0.501111	3841.13	47976.9	60252.1	2009.97	18259.7	61355.4	72909.3	2448.11	14418.6	13378.5	12657.1	438.138	32.9087	30.5349	28.8884	3.28366	3.0468	2.88252	0.099781		90.6747	107.347	16.6725	0	1	1
898	4391	0.281063	1.68819	1.15743	0.0289259	3.72766	2.97666	1.578	4.4195	3.96217	1.85738	3.97776	0.107863	0	0.123305	0.572778	0.971613	0.949031	0.95627	0.481206	2083.48	43489.5	53493.9	1954.74	10877.7	51663.5	61673.7	2318.97	8794.26	8174.02	8179.83	364.235	24.1445	22.4416	22.4576	2.00279	1.86154	1.86286	0.0829503		88.5594	103.147	14.5873	0	1	1
899	4391	0.272996	0.506872	1.19965	0.0181418	4.11127	3.30711	1.28659	7.04077	4.16811	2.54055	5.01773	0.140351	0	0.0674056	0.571792	0.961668	0.927371	0.962143	0.501296	607.601	51634.4	64232.6	1922.76	3318.01	52684.7	64623.9	2256.68	2710.41	1050.29	391.294	333.915	8.11707	3.14537	1.17184	0.617265	0.239191	0.0891128	0.0760454		87.439	102.031	14.5918	0	1	1
900	4391	0.246803	0.253515	1.30396	0.0383352	3.82829	3.13897	1.45558	3.43186	4.37516	1.63654	5.42373	0.0965394	0	0.0803581	0.568485	0.930137	0.982281	0.95242	0.487134	274.737	39999	53537.8	1943.11	1768.96	41081.8	53349.8	2389.83	1494.22	1082.76	-188.026	446.722	3.34486	2.4238	-0.420901	0.340292	0.246587	-0.0428207	0.101736		88.4417	108.449	20.0069	0	1	1
901	4391	0.269	0.558238	0.928295	0.0205675	4.00712	3.39531	1.41387	5.96775	4.4935	2.31384	4.90608	0.141515	0	0.089177	0.573677	0.915152	0.979456	0.952997	0.496586	659.38	49472.1	61830.5	1929.69	2985.26	49737.1	60582.1	2457.97	2325.87	265.027	-1248.45	528.289	4.40266	0.50167	-2.3632	0.529691	0.0603568	-0.284321	0.120312		87.7426	111.275	23.5326	0	1	1
902	4391	0.298735	0.838101	1.44331	0.0306773	3.42246	3.29076	1.47872	4.69112	4.34108	1.61324	4.39383	0.120087	0	0.122312	0.564871	0.932174	0.997206	0.940536	0.473795	1099.37	43282.6	54180.8	1980.33	6523.79	47719	57989.5	2429.38	5424.42	4436.39	3808.65	449.05	12.0798	9.87949	8.48157	1.23535	1.01034	0.867377	0.102266		89.9493	109.167	19.2179	0	1	1
903	4391	0.27299	0.892875	1.07965	0.0383741	3.60623	2.92084	1.53314	8.20235	3.95959	1.84651	4.74625	0.134714	0	0.0913355	0.555203	0.945168	0.99569	0.957233	0.467013	1070.29	51028.9	62599.8	1997.38	5453.64	53465.5	64697.8	2334.86	4383.36	2436.63	2097.99	337.473	12.9887	7.2202	6.21677	0.998259	0.554913	0.477794	0.0768557		90.7324	105.105	14.3729	0	1	1
904	4391	0.252559	1.49287	0.999917	0.0305213	4.49051	3.3291	1.47641	5.55868	4.10633	1.75887	3.16415	0.146176	0	0.0898317	0.561861	0.984401	0.988411	0.960767	0.483835	1655.58	47980.9	55787.3	1972.67	8410.31	54058.9	61675	2316.68	6754.74	6077.95	5887.73	344.012	19.6352	17.6678	17.1149	1.53831	1.38418	1.34086	0.0783449		89.4736	103.604	14.1307	0	1	1
905	4391	0.27151	2.31014	0.945496	0.0317251	3.444	2.99067	1.41954	5.43937	3.53906	1.67392	3.7473	0.10161	0	0.101679	0.562736	0.924625	0.989693	0.939893	0.483467	2754.15	44250.4	53509.9	1976.05	12666.9	52983.1	61465.1	2429.25	9912.77	8732.69	7955.19	453.203	21.8727	19.2688	17.5533	2.25752	1.98877	1.8117	0.103212		89.3772	107.762	18.3848	0	1	1
906	4391	0.283011	0.253057	0.92237	0.0342657	3.76307	3.21859	1.53784	7.26546	3.57806	1.68408	3.34938	0.0981601	0	0.110129	0.571558	0.936468	0.994638	0.948272	0.505686	314.474	47751.7	56157.7	1950.5	1377.46	46615.6	54048.6	2517.61	1062.99	-1136.13	-2109.07	567.112	1.87439	-2.00336	-3.71897	0.242084	-0.258741	-0.480317	0.129153		88.7691	114.358	25.5886	0	1	1
907	4391	0.305143	0.441067	1.06078	0.0245867	3.61433	3.45793	1.45972	1.97679	3.95151	1.77858	5.13984	0.120759	0	0.0791392	0.556701	0.967867	0.984147	0.955682	0.49142	590.978	36365.7	48929.9	1985.93	2693.03	38811	50795.8	2343.31	2102.06	2445.36	1865.94	357.374	5.88195	6.84258	5.22125	0.478719	0.556903	0.424946	0.0813878		90.3202	106.119	15.7988	0	1	1
908	4391	0.263316	1.42011	0.926987	0.0389358	3.45154	2.84494	1.34943	3.66293	4.04314	2.17797	4.23532	0.1171	0	0.11861	0.56979	0.953269	0.946485	0.952656	0.490573	1641.96	40945.1	51541.7	1961.75	7665.18	46157.2	56463	2363.43	6023.22	5212.11	4921.37	401.68	14.9951	12.9758	12.252	1.37172	1.187	1.12078	0.091478		88.9792	105.903	16.9239	0	1	1
909	4391	0.284527	1.2683	1.13459	0.02848	3.88471	2.81434	1.45516	6.73216	3.99035	1.55689	5.06278	0.16988	0	0.113359	0.567466	0.950089	0.968998	0.95171	0.473106	1584.56	47814.8	60430	1966.42	8061.81	52846.4	65191.8	2338.02	6477.25	5031.56	4761.82	371.602	17.4306	13.5402	12.8143	1.47512	1.14588	1.08445	0.0846281		89.205	104.656	15.4505	0	1	1
910	4391	0.276984	1.32524	1.29421	0.0397352	3.60531	2.98339	1.4714	6.12243	4.36746	1.82414	4.57417	0.145012	0	0.107915	0.562669	0.948252	0.97508	0.951838	0.492126	1611.8	47619.4	58920.7	1979.71	9374.17	53620.9	64339.6	2410.9	7762.36	6001.5	5418.9	431.184	18.0024	13.9186	12.5675	1.76779	1.36677	1.23409	0.0981973		89.8044	107.676	17.8717	0	1	1
911	4391	0.268126	1.58143	0.933054	0.022034	4.75866	3.31425	1.46005	6.22569	4.17924	2.02023	4.69822	0.159602	0	0.128937	0.560002	0.932796	0.969134	0.936494	0.494139	1861.89	51028.9	62581.7	1999.97	8494.08	56461.6	67404.5	2457.38	6632.2	5432.67	4822.8	457.408	14.4995	11.8771	10.5438	1.51041	1.23723	1.09834	0.104169		90.6701	109.994	19.3235	0	1	1
912	4391	0.304575	1.92525	0.867799	0.0288365	3.84822	2.829	1.54603	3.70414	4.74704	1.65458	3.36841	0.104262	0	0.0869309	0.565132	0.945578	0.998122	0.961268	0.515656	2574.81	43519.6	51878.3	1959.23	10154.8	50079.4	57387.3	2516.2	7579.95	6559.78	5508.98	556.971	13.6092	11.7776	9.89096	1.72625	1.49391	1.25461	0.126844		88.652	112.294	23.6425	0	1	1
913	4391	0.305029	0.207345	1.56638	0.0299468	3.72679	2.81319	1.4264	3.4299	4.33177	1.97198	3.69998	0.116718	0	0.0845692	0.565144	0.95089	0.982692	0.94636	0.489231	277.714	39847.8	49029.5	1957.83	1731.09	40636.1	49144.9	2367.84	1453.38	788.322	115.401	410.007	3.54476	1.9227	0.281462	0.33099	0.179531	0.0262813	0.0933743		89.1116	107.456	18.3439	0	1	1
914	4391	0.291908	0.922688	1.46588	0.022654	3.19509	2.70066	1.56433	4.42904	4.14561	2.03809	4.47711	0.130074	0	0.0986162	0.560446	0.930999	0.981349	0.948719	0.477987	1182.67	41853.4	52871.2	1982.43	7213.51	46696.1	57093.1	2382.03	6030.83	4842.71	4221.88	399.595	15.0924	12.1191	10.5654	1.37345	1.10287	0.961486	0.0910031		90.0259	106.853	16.8272	0	1	1
915	4391	0.286371	0.657099	0.919583	0.0324885	4.58787	3.25812	1.34307	4.88969	4.57836	1.53736	5.19907	0.100236	0	0.154473	0.566601	0.957958	0.997937	0.945947	0.48517	826.273	45779.7	58714.7	1993.41	3573.3	47762.4	60351.1	2492.67	2747.03	1982.69	1636.44	499.261	5.50219	3.97124	3.27773	0.625605	0.451534	0.372681	0.113701		90.6069	112.721	22.1146	0	1	1
916	4391	0.287135	0.919114	0.966865	0.0196866	3.17516	2.82356	1.60152	4.94646	3.83101	1.69751	3.76526	0.118259	0	0.0858542	0.56845	0.973621	0.996923	0.949308	0.500876	1158.83	41853.8	51252.2	1946.54	5140.38	44569.1	53173	2405.68	3981.55	2715.3	1920.89	459.138	8.6718	5.9139	4.18367	0.906753	0.618378	0.43746	0.104563		88.3967	108.403	20.0059	0	1	1
917	4391	0.256027	0.704507	0.797447	0.0298005	4.89875	2.85498	1.51457	5.7925	4.55344	1.86175	4.76357	0.127872	0	0.109955	0.567606	0.98326	0.990396	0.949584	0.472021	792.015	48941.9	60814.5	1963.93	3351.1	50573.2	62374.5	2312.6	2559.08	1631.29	1560.05	348.678	7.33938	4.6785	4.47417	0.582802	0.371507	0.355283	0.0794074		89.2719	104.571	15.2987	0	1	1
918	4391	0.271916	1.45885	1.21492	0.0373206	3.70619	3.11193	1.39179	5.29469	4.07326	1.84287	3.5069	0.139257	0	0.0798298	0.56839	0.963736	0.9813	0.946191	0.503872	1741.85	45484.9	54237.4	1943.15	9763.47	52209.4	60166	2390.5	8021.62	6724.53	5928.65	447.351	17.9314	15.0319	13.2528	1.82683	1.53144	1.35018	0.101879		88.1092	106.658	18.549	0	1	1
919	4391	0.270384	1.05357	1.17503	0.0212109	4.60309	2.52942	1.487	5.90759	4.21163	1.87197	4.07043	0.148114	0	0.0903644	0.5683	0.968466	0.983591	0.955712	0.494171	1250.86	47699.7	57857.1	1949.8	6784.98	51856.5	61379.8	2372.69	5534.12	4156.84	3522.76	422.894	13.0863	9.8295	8.33012	1.26033	0.946672	0.802268	0.0963093		88.5239	106.525	18.0015	0	1	1
920	4391	0.291708	1.18774	1.15155	0.0321452	3.51057	3.04249	1.15821	6.10393	4.01588	1.9123	4.61439	0.144428	0	0.0645439	0.546305	0.960118	0.993711	0.944643	0.504877	1521.37	45979.6	57048.7	2018.42	7694.79	50545.4	60740.1	2399.04	6173.43	4565.78	3691.35	380.618	16.2195	11.9957	9.69831	1.40593	1.0398	0.840662	0.0866813		91.588	107.518	15.9303	0	1	1
921	4391	0.290464	0.161221	1.15323	0.0416123	4.3741	2.85943	1.4936	6.41678	4.22082	1.63965	4.16545	0.128064	0	0.101516	0.563961	0.96207	0.982085	0.94006	0.488972	205.626	47432.5	57747.7	1971.67	1051.48	46940.1	56739.9	2374.65	845.853	-492.437	-1007.75	402.981	2.09899	-1.22199	-2.50075	0.192633	-0.112147	-0.229504	0.0917742		89.7582	107.92	18.1622	0	1	1
922	4391	0.294028	1.34154	0.8802	0.0341242	3.26726	3.08454	1.44691	4.38607	3.77154	1.87391	3.81532	0.128518	0	0.105496	0.558903	0.948562	0.979037	0.943279	0.508316	1732.03	41649.4	51012.7	1991.43	7118.05	46050.6	54680	2469.06	5386.01	4401.19	3667.33	477.636	11.2764	9.21452	7.67807	1.2266	1.00232	0.835191	0.108776		90.3105	110.839	20.5286	0	1	1
923	4391	0.264546	0.547943	0.962882	0.0300077	3.60316	3.4247	1.33708	6.21977	4.40774	2.08834	4.41698	0.0997816	0	0.0588912	0.576241	0.964883	0.995537	0.962165	0.482442	636.504	48456.9	59633	1900.16	3025.41	49123.5	59299.5	2299.97	2388.91	666.601	-333.532	399.815	5.97505	1.66728	-0.834217	0.544047	0.151811	-0.0759581	0.0910532		86.4029	104.069	17.6666	0	1	1
924	4391	0.269664	0.488375	0.888835	0.0279112	3.16944	3.02771	1.64655	4.8485	4.04503	2.05401	5.64604	0.187397	0	0.0868728	0.57022	0.948622	0.989436	0.936281	0.478584	578.282	43094.4	57231.2	1940.73	2544.2	43871.2	57001.2	2345.1	1965.92	776.803	-229.974	404.367	4.86173	1.92104	-0.568728	0.447716	0.176908	-0.052374	0.0920899		88.2643	106.235	17.9703	0	1	1
925	4391	0.277884	1.23093	1.16277	0.0177213	3.70647	3.37813	1.3878	4.61039	3.21761	1.65998	5.73377	0.0857049	0	0.12007	0.57574	0.914456	0.996833	0.949372	0.508743	1501.97	41407.3	55902.7	1942.79	7882.53	47219.4	59725.9	2579.62	6380.57	5812.12	3823.21	636.825	10.0193	9.12671	6.00355	1.4531	1.32364	0.870692	0.14503		88.1476	115.7	27.5528	0	1	1
926	4391	0.287377	0.598162	0.793159	0.0240177	3.98738	2.68687	1.54244	6.08595	4.22329	1.54931	4.42233	0.109156	0	0.109926	0.569143	0.906907	0.989619	0.929006	0.512672	754.805	45965.4	57017.3	1958.64	2901.14	45993.5	55388.6	2567.22	2146.34	28.0924	-1628.63	608.577	3.52682	0.0461608	-2.67613	0.488804	0.00639772	-0.370903	0.138596		89.0397	116.27	27.2305	0	1	1
927	4391	0.288014	1.615	0.841626	0.0340574	3.95654	3.34543	1.24081	6.34257	3.77211	2.16903	4.34432	0.158203	0	0.10555	0.575256	0.934519	0.977512	0.95111	0.493343	2042.44	49141.8	60115.4	1934.81	8252.31	53529.1	63500.4	2436.8	6209.87	4387.27	3385.01	501.996	12.3704	8.73966	6.7431	1.41423	0.999151	0.770897	0.114324		87.6609	109.111	21.4505	0	1	1
928	4391	0.295407	1.66814	0.800601	0.0312022	4.26592	3.1557	1.33534	5.13317	4.14825	2.17218	4.5141	0.142958	0	0.0692101	0.573396	0.954413	0.976891	0.944984	0.448712	2163.8	47644.8	59010.3	1917.83	8256.59	53119.1	64191.4	2168.74	6092.79	5474.28	5181.11	250.914	24.2824	21.8174	20.649	1.38756	1.24671	1.17994	0.0571428		86.8598	96.9008	10.041	0	1	1
929	4391	0.265805	1.42008	1.0165	0.0374954	2.7347	2.84821	1.43159	9.25517	4.00539	1.6041	5.55041	0.166319	0	0.102202	0.555458	0.953624	0.997446	0.954899	0.472145	1657.44	51619.7	65157.2	2001.76	8229.68	55439.7	68668.2	2361.76	6572.24	3820.06	3510.99	360.004	18.256	10.6112	9.75264	1.49675	0.869975	0.799589	0.0819869		90.7981	105.699	14.9006	0	1	1
930	4391	0.295206	1.39313	0.837386	0.0275217	3.53631	3.0138	1.39685	4.69313	4.07672	1.7543	4.02302	0.126348	0	0.112636	0.57417	0.943977	0.979112	0.954389	0.472451	1805.85	43328	53470.7	1943.19	7096.7	47611.5	57278.5	2363.63	5290.85	4283.48	3807.79	420.438	12.5842	10.1882	9.05674	1.20493	0.975515	0.867181	0.0957498		88.0965	106.042	17.945	0	1	1
931	4391	0.278645	1.9186	0.957237	0.0344595	4.09659	3.04867	1.44379	6.28349	4.08762	1.94985	4.33288	0.138802	0	0.121101	0.568688	0.945916	0.997318	0.959573	0.494772	2347.47	49455	60274.7	1966.94	10702.1	55911.1	65930.5	2492.5	8354.63	6456.17	5655.81	525.557	15.8967	12.2844	10.7616	1.90267	1.47032	1.28805	0.11969		89.055	111.09	22.0352	0	1	1
932	4391	0.286731	1.16948	1.12806	0.030574	3.5104	3.00935	1.40669	4.36648	4.04449	1.88142	5.01969	0.0974068	0	0.116683	0.568264	0.943374	0.992256	0.966442	0.502926	1472.42	42258.6	54784	1965.7	7422.23	46965.3	58448.1	2511.99	5949.81	4706.64	3664.14	546.292	10.8913	8.61561	6.7073	1.355	1.07188	0.834467	0.124412		89.1979	112.725	23.5274	0	1	1
933	4391	0.316031	3.45508	1.06267	0.0251381	3.90481	3.3801	1.74022	4.64054	3.7452	2.09222	4.5968	0.100752	0	0.0865901	0.566981	0.947177	0.996687	0.954855	0.502719	4794.58	48217.7	59662	1952.32	21298	64028.4	74255.6	2458.9	16503.4	15810.7	14593.6	506.583	32.5779	31.2104	28.808	3.75846	3.6007	3.32353	0.115368		87.8318	107.147	19.3152	0	1	1
934	4391	0.299052	1.21651	0.795281	0.0254304	3.57709	3.33269	1.33665	7.56751	4.19418	1.95539	3.86052	0.137721	0	0.104043	0.571106	0.923391	0.982038	0.953892	0.49699	1597.44	51516.3	61197.5	1948.24	5981.42	53070.7	61732.9	2474.5	4383.98	1554.37	535.399	526.254	8.33055	2.95366	1.01738	0.998402	0.35399	0.121931	0.119848		88.3743	111.346	22.9712	0	1	1
935	4391	0.295551	0.759663	0.877572	0.0273026	3.55137	3.27198	1.43141	4.33847	3.27299	1.97685	3.53204	0.0928309	0	0.0918211	0.568335	0.967523	0.953727	0.915677	0.503092	985.863	40718.7	49533.1	1950.55	4004.24	43340.2	51577.3	2336.53	3018.37	2621.58	2044.27	385.982	7.82	6.79199	5.2963	0.6874	0.597035	0.46556	0.0879029		88.6184	105.512	16.8932	0	1	1
936	4391	0.294339	0.829502	1.18923	0.0262645	3.04813	3.02553	1.40272	5.15343	3.87797	2.00186	6.14544	0.0902662	0	0.0760353	0.571795	0.942074	0.99614	0.951396	0.470676	1072.09	42887.4	58317.1	1928.19	5499.35	45948.3	60201.4	2325.93	4427.26	3060.88	1884.28	397.739	11.1311	7.69572	4.73749	1.00826	0.697081	0.429124	0.0905804		87.5804	104.688	17.1078	0	1	1
937	4391	0.273157	3.21408	1.09176	0.0278607	3.98458	3.10682	1.32261	6.55411	4.37518	1.67412	4.89012	0.0966462	0	0.0820691	0.561205	0.905293	0.97009	0.950366	0.5055	3855.07	51178.1	63228.5	1970.86	19656.3	64905.1	75476.1	2475.89	15801.2	13727	12247.6	505.025	31.288	27.1808	24.2514	3.59854	3.12617	2.78924	0.115014		88.8903	108.295	19.4042	0	1	1
938	4391	0.2849	1.35263	0.817224	0.0388982	4.24774	3.10445	1.46965	3.18695	4.30252	1.89114	5.66556	0.0930091	0	0.0696525	0.572245	0.939245	0.99149	0.95308	0.497524	1692.13	42041.9	56277.9	1922.46	6776.96	46881.8	59397.8	2413.79	5084.84	4839.91	3119.89	491.323	10.3493	9.85077	6.34998	1.15801	1.10223	0.71052	0.111893		87.1784	108.399	21.2206	0	1	1
939	4391	0.303729	0.526824	1.31814	0.0300475	4.57027	2.91382	1.35192	5.07227	4.4599	1.84333	4.05024	0.0784727	0	0.107651	0.574853	0.924612	0.967527	0.952201	0.495886	702.611	45930.1	56153.6	1937.59	3821.35	47828.7	57082.5	2445.75	3118.74	1898.61	928.954	508.163	6.13728	3.73623	1.82806	0.710257	0.432387	0.211559	0.115728		88.0926	110.528	22.4354	0	1	1
940	4391	0.263163	0.431809	1.28947	0.0291851	4.17315	2.66162	1.49809	6.2729	4.01022	1.82173	3.5913	0.0894005	0	0.0851062	0.567274	0.935349	0.955337	0.946636	0.517276	498.977	46517.3	55462.8	1950.38	2999.24	47215.3	55178.1	2442.39	2500.26	698.031	-284.755	492.013	5.08169	1.41872	-0.578755	0.569406	0.158969	-0.0648497	0.11205		88.7217	110.562	21.8407	0	1	1
941	4391	0.285978	0.45194	1.19836	0.0338349	4.11573	3.35185	1.3281	5.47332	4.43112	2.07982	4.22404	0.110287	0	0.0948084	0.565093	0.928298	0.980381	0.933376	0.507402	567.514	47202.1	57683.3	1963.87	3012.77	48085.1	57346.8	2478.84	2445.25	883.01	-336.525	514.965	4.74839	1.7147	-0.653491	0.556878	0.201095	-0.0766396	0.117277		89.3208	112.219	22.8986	0	1	1
942	4391	0.301778	0.97891	0.889293	0.0313729	3.51276	3.20733	1.53332	8.41851	3.52495	1.86127	3.98116	0.144886	0	0.130194	0.557888	0.98177	0.978377	0.963608	0.49621	1297.16	51124.4	60877	2007.5	5254.54	52817.7	62575	2430.57	3957.38	1693.35	1698.06	423.068	9.35403	4.00256	4.0137	0.901249	0.385642	0.386715	0.0963488		91.1417	109.51	18.3685	0	1	1
943	4391	0.303132	1.90026	0.971454	0.0268062	3.20455	2.78175	1.58882	4.77483	4.01059	1.41681	5.52943	0.227391	0	0.0952191	0.571769	0.921775	0.977842	0.939277	0.486355	2529.35	42800.6	56683	1940.38	10858.9	49940.5	62483.7	2411.61	8329.53	7139.85	5800.63	471.239	17.6758	15.1512	12.3093	1.89695	1.62602	1.32103	0.107319		87.8036	107.371	19.5669	0	1	1
944	4391	0.286008	1.36687	1.05719	0.0299317	3.51019	3.31781	1.30502	6.97795	4.65776	1.81452	4.23467	0.103053	0	0.128558	0.560006	0.897101	0.991032	0.962049	0.504251	1716.6	50396.8	60809.8	1999.76	8241.43	53816.6	63075.4	2594.79	6524.83	3419.82	2265.6	595.033	10.9655	5.74727	3.80751	1.48595	0.778824	0.515964	0.135512		90.6936	116.31	25.6165	0	1	1
945	4391	0.315496	2.51612	0.958415	0.0303244	4.24027	3.21589	1.47182	6.08745	3.95425	1.76601	4.32339	0.118272	0	0.0942986	0.556652	0.942743	0.977091	0.961952	0.481626	3485.69	49881.2	60448.7	1993.66	14409.6	59786.5	69942.2	2365.42	10923.9	9905.29	9493.47	371.762	29.384	26.6441	25.5364	2.48779	2.25582	2.16203	0.0846646		90.0127	104.458	14.4451	0	1	1
946	4391	0.300367	1.78894	0.874101	0.0292795	4.2539	3.51668	1.59706	4.06815	4.41492	1.8156	2.70105	0.0957789	0	0.0879611	0.570397	0.966617	0.997737	0.947481	0.510539	2359.46	46013.9	52779	1940.77	9455.74	52684.4	58689.3	2459.18	7096.28	6670.5	5910.31	518.413	13.6885	12.8671	11.4008	1.6161	1.51913	1.34601	0.118063		87.8602	109.857	21.9964	0	1	1
947	4391	0.278787	4.11201	0.876506	0.0332658	2.52277	2.78221	1.30316	7.32219	3.78384	1.8331	5.1546	0.128008	0	0.129708	0.559033	0.956724	0.969764	0.968813	0.488594	5033.73	49479.3	62132.4	2003.53	21460.4	63314.8	75898.6	2423.7	16426.7	13835.5	13766.1	420.175	39.0948	32.9278	32.7628	3.74099	3.15087	3.13508	0.0956901		90.1098	105.507	15.397	0	1	1
948	4391	0.264286	1.56159	1.07326	0.0286554	3.14041	2.81445	1.35121	6.11133	4.06338	1.75787	3.37954	0.147158	0	0.101077	0.558381	0.955421	0.98529	0.95301	0.502867	1812.19	45357.7	53643.9	1990.97	9367.96	50861.9	58581.1	2447.6	7555.78	5504.23	4937.29	456.635	16.5466	12.0539	10.8123	1.72074	1.25353	1.12441	0.103993		90.2714	109.349	19.0779	0	1	1
949	4391	0.28365	1.96483	1.02956	0.0260172	3.93445	3.08452	1.52935	4.54269	4.01843	1.68679	5.10496	0.119692	0	0.0718372	0.577317	0.897176	0.990179	0.950446	0.471883	2447.21	44511.8	57452.9	1904.78	11554.3	52810.2	64076.6	2394.75	9107.05	8298.4	6623.73	489.97	18.587	16.9366	13.5187	2.07403	1.88987	1.50848	0.111585		86.201	106.444	20.243	0	1	1
950	4391	0.272153	2.78695	0.992466	0.020278	4.01204	3.5519	1.45386	5.229	4.41254	1.97785	4.74718	0.0961171	0	0.0882022	0.564962	0.942869	0.993065	0.957952	0.510689	3330.47	49489	61265.6	1960.57	15723.9	60537.9	70970.4	2492.32	12393.4	11048.8	9704.76	531.745	23.3071	20.7785	18.2508	2.82246	2.51625	2.21015	0.121099		88.5411	109.938	21.3973	0	1	1
951	4391	0.274362	3.21322	0.546555	0.0276157	3.10108	2.989	1.4542	7.20877	4.1292	1.84498	3.76972	0.176665	0	0.0622514	0.564226	0.94556	0.981034	0.952291	0.480858	3871.03	51207.6	60547.1	1948.59	11972.1	57318.6	65957.4	2305.21	8101.11	6111.02	5410.3	356.612	22.7169	17.1363	15.1714	1.84493	1.39172	1.23213	0.0812144		87.8724	102.27	14.3979	0	1	1
952	4391	0.252196	1.45566	1.29351	0.0229034	3.83094	3.4868	1.76421	5.69626	3.9089	1.64991	3.84795	0.0818537	0	0.079881	0.565979	0.950146	0.98504	0.962099	0.47753	1611.99	46994.3	56557.3	1952.07	10026.3	54636.5	63647.5	2326.55	8414.26	7642.23	7090.22	374.478	22.4693	20.4077	18.9336	1.91625	1.74043	1.61472	0.0852831		88.5454	103.686	15.1404	0	1	1
953	4391	0.265276	0.776365	0.980763	0.0260796	4.1542	3.05837	1.49567	5.74873	3.95231	1.81346	4.24627	0.133646	0	0.104132	0.559958	0.94701	0.979033	0.935239	0.479544	904.329	46216.9	56657.5	1987.05	4336.67	48706	58713.1	2360.94	3432.35	2489.09	2055.61	373.886	9.18018	6.65736	5.49795	0.781677	0.566863	0.468142	0.0851484		90.2998	106.548	16.248	0	1	1
954	4391	0.273033	1.30764	0.990617	0.0387987	4.18618	2.62139	1.38701	6.52522	3.68662	1.76307	3.91249	0.12307	0	0.0801326	0.565721	0.963226	0.943264	0.964109	0.49978	1567.71	47071.7	56790.6	1953.17	7478.44	51684.7	60980.7	2305.92	5910.73	4613.04	4190.11	352.757	16.7558	13.0771	11.8782	1.3461	1.05057	0.95425	0.0803363		88.6053	103.326	14.7212	0	1	1
955	4391	0.300495	4.15594	1.09955	0.03064	4.78791	3.07198	1.44693	3.70948	4.50685	1.79758	4.97559	0.124483	0	0.0478794	0.568856	0.964557	0.978764	0.950262	0.499432	5483.65	48406.6	60834.8	1922.11	26108.2	68767.1	79950.3	2310.76	20624.5	20360.5	19115.5	388.657	53.0661	52.3869	49.1834	4.697	4.63688	4.35334	0.0885123		86.2987	99.3041	13.0055	0	1	1
956	4391	0.306348	1.75655	0.746922	0.0330995	3.52505	3.11334	1.60047	3.20802	3.87985	1.85125	3.26813	0.102957	0	0.076516	0.570684	0.912573	0.997242	0.960463	0.494768	2362.87	40519.2	48708.7	1932.62	8379.19	46174.5	53212.3	2474.39	6016.32	5655.32	4503.57	541.769	11.1049	10.4386	8.31272	1.37015	1.28793	1.02564	0.123382		87.4885	110.795	23.3062	0	1	1
957	4391	0.280406	0.881536	1.03973	0.0313865	3.62647	3.07316	1.32569	5.99276	4.10765	2.0723	4.84798	0.114712	0	0.0648822	0.572497	0.97213	0.973999	0.958223	0.483056	1085.4	46867.5	59054.5	1918.47	5231.5	49641.7	61137.1	2256.76	4146.09	2774.18	2082.54	338.288	12.2561	8.20065	6.15612	0.944225	0.631788	0.474275	0.0770412		87.1348	101.599	14.464	0	1	1
958	4391	0.277186	1.6708	0.962089	0.0403224	3.23408	3.07515	1.45466	5.69075	4.18333	1.77816	3.78713	0.109658	0	0.0816009	0.569212	0.946512	0.955154	0.957945	0.496964	2033.57	45924.6	55390.2	1941.19	9387.77	51735.5	60522.8	2348.29	7354.19	5810.85	5132.59	407.1	18.0648	14.2738	12.6077	1.67483	1.32335	1.16889	0.0927123		87.9535	104.821	16.8676	0	1	1
959	4391	0.281144	1.92849	1.01073	0.0296923	3.63991	2.93528	1.38486	9.16235	3.90328	1.95442	3.74443	0.0666207	0	0.0967258	0.56027	0.961209	0.967568	0.949879	0.491593	2380.72	54504.4	63716.2	1982.05	11191	60771.7	69638.4	2353.26	8810.31	6267.31	5922.17	371.205	23.7343	16.8837	15.9539	2.00645	1.42731	1.34871	0.0845377		89.7357	104.637	14.9011	0	1	1
960	4391	0.27968	1.20058	0.896428	0.0236257	4.30461	3.06311	1.50672	6.37307	3.80955	2.1754	6.30268	0.11037	0	0.097439	0.566895	0.91927	0.953329	0.963528	0.481785	1474.4	49188.8	64877.7	1959.01	6324.67	52667	67461.5	2365.77	4850.27	3478.16	2583.76	406.764	11.9241	8.55082	6.352	1.10459	0.792112	0.588423	0.0926358		88.8925	106.315	17.4226	0	1	1
961	4391	0.286412	0.66433	0.934853	0.0252948	2.99741	2.78467	1.48904	6.17485	4.45712	1.64111	4.75167	0.131266	0	0.145811	0.570261	0.966523	0.996545	0.941027	0.50028	835.484	45166.6	57064.9	1976.95	3636.31	45412.4	56668.3	2515.14	2800.82	245.731	-396.573	538.191	5.20415	0.456588	-0.736864	0.637855	0.0559625	-0.090315	0.122567		89.8554	113.731	23.8755	0	1	1
962	4391	0.29977	0.147756	0.898397	0.0246517	3.13781	3.41263	1.38777	4.83067	3.88947	2.15908	4.3437	0.104175	0	0.113898	0.566886	0.976447	0.987439	0.946204	0.480721	194.49	42434.5	53246.8	1968.71	793.36	41994.6	52568.5	2356.93	598.87	-439.81	-678.247	388.226	1.54258	-1.13287	-1.74704	0.136386	-0.100162	-0.154463	0.088414		89.6257	107.172	17.5464	0	1	1
963	4391	0.265249	0.51816	0.887997	0.0272773	3.70512	3.13786	1.44666	5.14786	4.43246	1.84011	4.41202	0.13062	0	0.131628	0.556726	0.951321	0.966291	0.960479	0.492699	603.505	44770.8	55556.3	2011.99	2685.98	45605	56248.5	2438.39	2082.47	834.193	692.141	426.401	4.88383	1.95636	1.62322	0.474259	0.189978	0.157627	0.097108		91.5041	110.451	18.9474	0	1	1
964	4391	0.283628	1.78741	0.805172	0.0200174	4.39898	3.29427	1.41222	4.721	3.63476	1.72753	3.13261	0.131763	0	0.0671461	0.569251	0.958179	0.98805	0.954164	0.483069	2226.06	44941.8	52772	1932.26	8702.56	51075.7	58296.9	2313.36	6476.5	6133.9	5524.97	381.101	16.9942	16.0952	14.4974	1.47495	1.39693	1.25825	0.0867913		87.5029	103.386	15.8833	0	1	1
965	4391	0.294406	2.56338	1.07456	0.0250565	3.5307	3.3656	1.41885	4.10912	3.50813	2.08524	5.87368	0.134153	0	0.0951374	0.571657	0.960673	0.991493	0.934766	0.511995	3313.78	43561.7	58305.5	1940.72	15690.8	55280.3	68419.7	2468.6	12377	11718.6	10114.2	527.881	23.4466	22.1993	19.1599	2.81873	2.66877	2.30338	0.120219		87.6408	108.866	21.2251	0	1	1
966	4391	0.29984	2.56557	1.01668	0.0300686	3.74577	2.86453	1.44213	2.45026	4.57026	1.87117	3.86223	0.0882371	0	0.0702783	0.561244	0.908811	0.974808	0.953415	0.488411	3377.82	40990.1	50508.2	1964.38	15169.9	52449.1	60951.9	2401.86	11792.1	11459	10443.7	437.485	26.9542	26.193	23.8721	2.68551	2.60966	2.37843	0.0996323		88.7036	105.945	17.2409	0	1	1
967	4391	0.295508	0.762106	0.870667	0.0286533	2.93708	3.28927	1.30346	5.67504	4.56122	1.8847	5.31674	0.120122	0	0.0717772	0.576267	0.934379	0.976814	0.958752	0.490076	988.89	45752.9	59206.3	1908.69	3998.38	46663.2	58686.4	2370.18	3009.49	910.328	-519.905	461.495	6.52118	1.97256	-1.12657	0.685377	0.207317	-0.118402	0.1051		86.711	107.046	20.3347	0	1	1
968	4391	0.265577	0.972422	0.896704	0.0227357	3.89056	2.88716	1.54428	5.13038	3.68269	1.88387	4.33141	0.0902774	0	0.0776078	0.575214	0.91221	0.981262	0.962207	0.473795	1133.99	43780.7	54720.8	1916.5	5059.91	46659.1	56481.8	2369.47	3925.92	2878.44	1761.03	452.976	8.66696	6.35453	3.88769	0.894083	0.655533	0.401054	0.10316		87.0338	106.772	19.7379	0	1	1
969	4391	0.290933	1.29604	0.745303	0.0428863	2.99673	2.90255	1.61925	3.79524	5.03441	1.40918	4.23312	0.104381	0	0.126265	0.569668	0.963913	0.994512	0.930526	0.511553	1655.67	41525.1	52113.8	1966.84	6141.17	44647.8	54292.6	2516.97	4485.5	3122.72	2178.74	550.129	8.15355	5.67634	3.96042	1.02152	0.711164	0.496184	0.125286		89.208	113.244	24.0356	0	1	1
970	4391	0.303188	1.22828	0.783975	0.0224622	3.93695	3.06178	1.24005	7.55854	3.37562	1.93439	2.90679	0.10325	0	0.10425	0.560757	0.948572	0.985751	0.969399	0.520055	1635.21	49208.2	56365.5	1984.34	5984.64	51042.6	57501.3	2534.57	4349.43	1834.37	1135.72	550.229	7.90476	3.33383	2.06408	0.990532	0.417757	0.258647	0.125308		90.0097	114.081	24.0711	0	1	1
971	4391	0.274693	0.734474	0.910068	0.0398571	3.06407	2.90739	1.3984	6.56542	3.94722	2.19281	3.40016	0.125974	0	0.0596397	0.569529	0.891891	0.990355	0.946517	0.47179	885.906	46711	55214.1	1926.61	3949.49	47337.6	54712.3	2386.29	3063.58	626.674	-501.731	459.675	6.66466	1.3633	-1.09149	0.697695	0.142718	-0.114264	0.104686		87.5511	107.791	20.2395	0	1	1
972	4391	0.305426	1.57311	0.88076	0.0203189	4.87609	3.51034	1.43059	6.08383	4.37841	2.06408	4.02421	0.175263	0	0.0685831	0.55737	0.971271	0.987027	0.943045	0.490359	2109.74	52182.4	62031.3	1978.14	8333.96	57539.3	66834.1	2315.42	6224.22	5356.96	4802.86	337.281	18.4541	15.8828	14.2399	1.4175	1.21999	1.0938	0.0768119		89.6193	103.564	13.9449	0	1	1
973	4391	0.290531	1.76073	0.814471	0.0271798	4.62632	3.00803	1.50961	5.70276	3.345	1.74965	4.21182	0.144296	0	0.110383	0.566052	0.944389	0.995873	0.950282	0.483659	2246.2	46759.8	57228.4	1969.49	8753.32	52583.6	62375.7	2428.77	6507.12	5823.83	5147.28	459.276	14.1682	12.6805	11.2074	1.48192	1.32631	1.17224	0.104595		89.1944	108.631	19.437	0	1	1
974	4391	0.25767	2.65942	1.01965	0.0378073	3.83241	3.07405	1.37658	4.34601	4.56102	1.77114	2.36851	0.0993015	0	0.122756	0.557549	0.947618	0.973332	0.947197	0.493666	3008.94	45338	51136.6	2004.84	15357.4	56754.3	62288.8	2437.62	12348.5	11416.3	11152.3	432.776	28.5331	26.3792	25.7691	2.81222	2.59993	2.5398	0.0985598		90.6308	107.531	16.8997	0	1	1
975	4391	0.281228	0.850077	1.30547	0.0314932	3.35022	3.05514	1.55198	3.30566	4.39839	2.02833	4.66448	0.138337	0	0.196027	0.577529	0.937269	0.992722	0.928302	0.481758	1049.74	40605.7	52434.5	1988.54	6040.2	44832	56138.5	2552.48	4990.47	4226.28	3704	563.943	8.84925	7.49417	6.56804	1.13652	0.962488	0.843543	0.128432		90.3343	114.884	24.5498	0	1	1
976	4391	0.271701	0.380887	1.34605	0.0313436	4.41092	2.90357	1.5087	4.52899	4.17141	1.57245	4.92329	0.118399	0	0.0678153	0.567794	0.927219	0.970808	0.938912	0.509432	454.412	43048	55322.6	1938.19	2758.07	44672.1	55346.6	2430.26	2303.66	1624.18	23.9393	492.072	4.68156	3.30069	0.0486499	0.524633	0.369888	0.00545189	0.112064		88.1766	110.065	21.8881	0	1	1
977	4391	0.300907	1.95244	0.973415	0.0423791	3.76996	3.02911	1.4247	4.41257	4.30162	1.80592	4.07281	0.0958654	0	0.142439	0.56302	0.950462	0.9885	0.941956	0.503437	2579.73	44423.3	54492.2	1997.61	11288.3	52049.2	61515	2526.92	8708.58	7625.83	7022.73	529.311	16.4527	14.4071	13.2677	1.98328	1.73669	1.59935	0.120544		90.399	112.525	22.1256	0	1	1
978	4391	0.283863	0.870855	0.881627	0.0267526	4.0996	2.71186	1.34663	6.52294	3.64965	1.84564	4.16901	0.106071	0	0.102003	0.544327	0.946305	0.97791	0.944239	0.505779	1085.47	46234.2	56198.7	2040.57	4559.05	48192.3	57637.2	2455.69	3473.58	1958.12	1438.54	415.118	8.3677	4.71703	3.46539	0.791068	0.44594	0.327612	0.0945383		92.696	110.813	18.1166	0	1	1
979	4391	0.293349	0.253949	0.939739	0.0275644	3.85573	3.02218	1.42247	5.50024	4.99981	1.71629	4.00379	0.121429	0	0.0981806	0.567421	0.903237	0.990586	0.940924	0.4958	327.11	46605.7	56581.4	1957.59	1405.74	45606.2	54267.5	2504.66	1078.63	-999.558	-2313.82	547.069	1.97165	-1.82712	-4.22949	0.245645	-0.227638	-0.526946	0.124589		89.0891	113.761	24.6721	0	1	1
980	4391	0.291985	0.226277	0.903928	0.0292604	3.77925	2.80672	1.27073	3.44151	4.19719	1.72012	5.4652	0.129846	0	0.120937	0.5601	0.944004	0.970693	0.950151	0.490427	290.111	38706.6	52147.8	1995.43	1217.31	39082.6	52038.1	2424.78	927.2	375.957	-109.636	429.348	2.15955	0.875645	-0.255354	0.211159	0.0856198	-0.0249683	0.0977792		90.8212	110.166	19.3447	0	1	1
981	4391	0.28	1.91863	0.824513	0.0441702	4.16413	2.92621	1.33347	3.06644	3.37601	1.70377	3.55765	0.132444	0	0.102996	0.567026	0.939942	0.952583	0.959039	0.490685	2358.91	39003.3	47861.2	1961.81	9677.3	46491.8	54909	2370.08	7318.39	7488.53	7047.85	408.266	17.9255	18.3423	17.2629	1.66668	1.70543	1.60507	0.0929779		88.819	105.748	16.9289	0	1	1
982	4391	0.290335	3.61762	0.664374	0.0338806	4.11222	3.26619	1.48419	4.82291	4.10106	1.98016	5.58444	0.111688	0	0.126838	0.551753	0.938543	0.993615	0.961492	0.504856	4611.96	48626.6	62156.3	2025.9	15703.7	58734.5	71475.7	2542.68	11091.7	10107.9	9319.44	516.781	21.4632	19.5593	18.0337	2.52602	2.30196	2.1224	0.117691		91.2248	112.237	21.0122	0	1	1
983	4391	0.266588	3.46107	0.816071	0.035206	4.34469	2.82458	1.40458	8.64812	3.54304	1.93325	3.14237	0.105031	0	0.0708678	0.565426	0.947505	0.958051	0.94996	0.486099	4051.49	55514.9	63316.7	1948.93	16988.8	66600.4	73926.8	2290.81	12937.3	11085.5	10610.1	341.879	37.8418	32.4252	31.0347	2.94633	2.52459	2.41633	0.077859		87.8467	100.472	12.6255	0	1	1
984	4391	0.267687	0.888962	1.03293	0.029056	4.45995	3.48213	1.30065	3.7865	4.58602	2.04508	6.00504	0.122354	0	0.0679497	0.565225	0.94181	0.987077	0.948476	0.490973	1044.9	44803.6	59707.5	1948.02	5190.27	48484.5	61963.5	2371.36	4145.37	3680.91	2256.01	423.338	9.79211	8.69496	5.32909	0.944061	0.838285	0.51378	0.0964104		88.4898	106.828	18.338	0	1	1
985	4391	0.297361	0.780652	1.20091	0.0231543	3.88796	3.38386	1.36623	5.89832	3.89822	1.73453	3.84428	0.123528	0	0.0740457	0.56579	0.888075	0.974853	0.947269	0.47209	1019.31	46319.5	55870.2	1949.4	5215.19	49289.3	57789.1	2385.37	4195.89	2969.84	1918.88	435.974	9.62416	6.81196	4.40137	0.955565	0.676346	0.437003	0.0992881		88.5584	107.46	18.9021	0	1	1
986	4391	0.275052	0.228794	0.806274	0.0285121	4.21639	3.11512	1.63847	11.8523	4.44435	1.5313	4.95371	0.149878	0	0.0698322	0.563823	0.908198	0.992751	0.92696	0.468468	276.327	61618.1	73882.2	1954.39	1114.98	58943.5	69969.9	2357.13	838.655	-2674.59	-3912.28	402.735	2.0824	-6.64108	-9.71429	0.190994	-0.609108	-0.890977	0.0917182		88.9552	107.108	18.1527	0	1	1
987	4391	0.297821	1.72625	0.927684	0.0238718	3.91516	2.70062	1.45835	3.09702	4.26513	1.50268	3.3641	0.0986393	0	0.0850756	0.556507	0.931685	0.966273	0.946371	0.497539	2257.47	39850.8	48071.4	1989.6	9470.24	46800.7	54387.2	2399.37	7212.77	6949.87	6315.85	409.779	17.6016	16.9601	15.4128	1.64263	1.58275	1.43836	0.0933224		90.1074	107.129	17.0219	0	1	1
988	4391	0.286267	1.11987	1.10528	0.0231362	3.94905	3.45258	1.44674	4.28653	3.8819	2.1126	4.26996	0.0788291	0	0.0995539	0.570314	0.900122	0.969477	0.963144	0.466611	1407.68	43957.9	54650.9	1948.23	6956.49	48939.1	58843	2378.71	5548.81	4981.14	4192.11	430.481	12.8898	11.5711	9.7382	1.26368	1.1344	0.954704	0.0980371		88.4166	106.76	18.3437	0	1	1
989	4391	0.277019	0.484695	1.06155	0.0249806	3.61816	3.02499	1.66701	5.69432	3.84314	2.03541	3.30021	0.131686	0	0.10167	0.584857	0.929342	0.994389	0.958218	0.505602	589.578	45549.4	54024.7	1898.66	2902.04	45867.6	53123.9	2518.65	2312.47	318.141	-900.792	619.987	3.72986	0.513141	-1.45292	0.526638	0.0724529	-0.205145	0.141195		86.3453	114.058	27.7124	0	1	1
990	4391	0.316079	0.735579	0.856988	0.0249962	3.6771	3.19636	1.41957	6.06436	4.42157	1.80775	4.30703	0.110272	0	0.0824993	0.557211	0.967274	0.981921	0.944104	0.471397	1020.91	47328	57866.1	1985.73	3869.66	49134	59500.9	2265.67	2848.74	1805.98	1634.78	279.94	10.1763	6.45131	5.83973	0.648769	0.411292	0.372301	0.0637532		90.2132	102.315	12.1019	0	1	1
991	4391	0.281108	0.105626	0.676778	0.0300562	3.26893	2.83447	1.46433	5.60047	3.82674	2.04866	5.47355	0.0753212	0	0.0833228	0.569338	0.954813	0.99053	0.9475	0.508909	130.379	43120.5	56804.2	1941.77	458.211	41520.3	53693.8	2449.53	327.832	-1600.17	-3110.37	507.755	0.64565	-3.15147	-6.12573	0.07466	-0.364421	-0.708351	0.115635		88.4137	111.466	23.0524	0	1	1
992	4391	0.284995	0.382029	1.31219	0.0395431	4.74942	3.21668	1.46361	3.81345	5.21137	1.58231	5.765	0.0739788	0	0.0743774	0.55625	0.958809	0.973117	0.955914	0.504259	478.077	44897.2	58978.1	1985.25	2745.6	46747.8	59874.7	2377.13	2267.53	1850.64	896.537	391.886	5.7862	4.72239	2.28775	0.516403	0.421461	0.204176	0.0892475		90.3146	107.648	17.3331	0	1	1
993	4391	0.272058	2.32931	0.716441	0.0252679	4.33689	3.36535	1.31821	6.19125	3.63049	2.0635	3.48999	0.114309	0	0.110126	0.554506	0.901893	0.991956	0.934152	0.484174	2782.61	49494	57991.6	2008.88	10368.8	55828.8	63522.4	2482.06	7586.2	6334.78	5530.89	473.185	16.0322	13.3875	11.6886	1.72767	1.44267	1.2596	0.107763		90.8661	110.691	19.8248	0	1	1
994	4391	0.274279	0.931583	0.76952	0.0186512	4.23009	3.05092	1.66607	4.85721	4.18552	1.77578	4.04628	0.147649	0	0.140593	0.572264	0.926346	0.970695	0.945697	0.481658	1121.96	45315.2	55482.7	1967.41	4346.04	47750.2	57359.6	2450.22	3224.08	2435.09	1876.95	482.806	6.67779	5.04362	3.88758	0.734247	0.554563	0.427453	0.109953		89.3556	110.612	21.2564	0	1	1
995	4391	0.291789	0.943381	0.884641	0.044767	4.25518	3.13329	1.64584	6.72936	4.37813	1.74385	4.50027	0.142934	0	0.0993569	0.555527	0.919018	0.930623	0.942595	0.490912	1208.7	50353	61330.6	2000.13	5058.67	52952.2	63500.4	2349.44	3849.97	2599.2	2169.8	349.308	11.0217	7.44099	6.2117	0.876786	0.591937	0.494146	0.0795509		90.8262	105.86	15.0334	0	1	1
996	4391	0.253747	1.84141	1.42156	0.0207524	4.22634	3.01595	1.46314	5.18929	4.30049	1.79007	4.48912	0.0992451	0	0.0724704	0.575319	0.947756	0.988628	0.937846	0.502234	2051.7	46908.1	58248.6	1912.71	13713.7	57335.4	67257.6	2411.21	11662	10427.3	9008.99	498.504	23.3941	20.9171	18.0721	2.65589	2.37469	2.0517	0.113529		86.6523	106.702	20.0498	0	1	1
997	4391	0.284974	1.21628	0.948871	0.0406459	3.50873	3.02396	1.35647	5.63214	4.75585	1.44254	4.37254	0.110831	0	0.0705953	0.550706	0.937055	0.987243	0.944098	0.513543	1521.96	45838.2	56411.7	2004.28	6806.65	49333.4	58716.1	2468.46	5284.69	3495.2	2304.42	464.172	11.3852	7.52997	4.96457	1.20353	0.795993	0.524805	0.10571		90.944	110.882	19.9385	0	1	1
998	4391	0.271482	1.70211	1.25111	0.0322315	3.21829	2.9835	1.58061	4.74087	3.85109	1.53573	5.70861	0.122319	0	0.0807224	0.560506	0.929806	0.992293	0.933768	0.486868	2029.05	42174.2	56224.1	1972.71	11620.7	50822.9	63568.1	2403.44	9591.62	8648.66	7343.99	430.726	22.2685	20.0793	17.0503	2.18438	1.96963	1.67251	0.0980929		89.3904	106.825	17.4342	0	1	1
999	4391	0.267496	4.01221	0.826452	0.0276086	3.96177	3.34022	1.41582	5.25671	4.15515	1.83838	3.74033	0.129155	0	0.0927736	0.564152	0.933712	0.969339	0.970263	0.509082	4712.64	49453.4	58719	1966.08	19759.1	63255.4	71652.6	2464.88	15046.5	13801.9	12933.7	498.799	30.1655	27.6704	25.9296	3.42667	3.14323	2.94549	0.113596		88.4771	107.77	19.2925	0	1	1
1000	4391	0.286705	2.48326	1.2007	0.0265586	3.56139	2.98066	1.31424	6.72641	3.95987	1.39433	4.34546	0.0943182	0	0.0913279	0.5749	0.955182	0.94599	0.94193	0.490192	3126.24	48271.4	59241	1926.69	16508.3	60139.2	70526.5	2303.45	13382.1	11867.9	11285.6	376.762	35.5186	31.4997	29.9541	3.04761	2.70278	2.57016	0.0858031		87.0442	101.157	14.113	0	1	1
																				Average	1738.58	46414.2	57287.5	1965.79	8018.55	51392.1	61512.8	2396.05	6279.96	4977.85	4225.23	430.258	15.3402	12.319	10.6792	1.43019	1.13365	0.962249	0.0979862
																					Cost delivery	Cost delivery + societal	Cost del + soc with AMR	Correctly treated	Cost delivery	Cost delivery + societal	Cost del + soc with AMR	Correctly treated	Cost delivery	Cost delivery + societal	Cost del + soc with AMR	Correctly Treated	Delivery cost	Delivery + societal cost	Delivery + societal + cAMR	Cost delivery	Cost delivery + societal	Cost del + soc with AMR	Correctly Treated
																																	Prob ICER
																							SD	30.391			SD	88.9143					11.4986	11.5938	11.7882	0.990222	1.00769	1.01984	0.0201175
																							0.95	1.88362			0.95	5.51087					0.712678	0.718575	0.730629	0.0613735	0.062456	0.0632091	0.00124687
																								1963.91				2390.54					14.6275	11.6004	9.94857	1.36882	1.07119	0.89904	0.0967394
																								1967.68				2401.56					16.0529	13.0376	11.4098	1.49156	1.1961	1.02546	0.0992331
																																	SD
																																	95% confidence + / -
																								0.486703				0.593229
																																		60	134			-20.0795
																																						-17.1672
																																						-11.719
																																						-11.0267
																																						-9.89648
																																						-9.85418
																																						-8.86226
																																						-8.35477
																																						-8.25491
																																						-7.83628
																																						-7.64008
																																						-6.65958
																																						-6.33094
																																						-6.16884
																																						-5.8621
																																						-5.44667
																																						-5.33561
																																						-5.21909
																																						-5.04229
																																						-5.03524
																																						-4.30621
																																						-4.24423
																																						-4.23339
																																						-4.17051
																																						-4.14859
																																						-4.14012
																																						-4.02685
																																						-3.86097
																																						-3.40499
																																						-3.38154
																																						-3.36011
																																						-3.28268
																																						-2.75956
																																						-2.6991
																																						-2.64968
																																						-2.60668
																																						-2.25963
																																						-2.17571
																																						-2.10934
																																						-2.08947
																																						-2.00609
																																						-1.93869
																																						-1.83788
																																						-1.81916
																																						-1.78681
																																						-1.7595
																																						-1.68136
																																						-1.6733
																																						-1.67049
																																						-1.63498
																																						-1.61198
																																						-1.5951
																																						-1.53707
																																						-1.49296
																																						-1.49154
																																						-1.46771
																																						-1.45268
																																						-1.43805
																																						-1.41735
																																						-1.38498
																																						-1.35581
																																						-1.24928
																																						-1.23212
																																						-1.21579
																																						-1.21065
																																						-1.19056
																																						-1.14831
																																						-1.07165
																																						-1.05738
																																						-1.02148
																																						-0.995403
																																						-0.976133
																																						-0.967823
																																						-0.951389
																																						-0.945109
																																						-0.936136
																																						-0.927112
																																						-0.854156
																																						-0.828456
																																						-0.824025
																																						-0.812475
																																						-0.807524
																																						-0.770665
																																						-0.748024
																																						-0.734559
																																						-0.71667
																																						-0.712176
																																						-0.69414
																																						-0.687143
																																						-0.678433
																																						-0.663425
																																						-0.662926
																																						-0.643063
																																						-0.642911
																																						-0.625369
																																						-0.609161
																																						-0.597422
																																						-0.566089
																																						-0.559438
																																						-0.529013
																																						-0.488595
																																						-0.478543
																																						-0.461845
																																						-0.423108
																																						-0.410826
																																						-0.406879
																																						-0.404614
																																						-0.40364
																																						-0.391101
																																						-0.381059
																																						-0.365344
																																						-0.354938
																																						-0.312989
																																						-0.312665
																																						-0.265737
																																						-0.251802
																																						-0.242043
																																						-0.231891
																																						-0.230711
																																						-0.220512
																																						-0.217496
																																						-0.192632
																																						-0.189488
																																						-0.164015
																																						-0.154298
																																						-0.141382
																																						-0.135415
																																						-0.126186
																																						-0.120507
																																						-0.118963
																																						-0.114249
																																						-0.114113
																																						-0.109772
																																						-0.107308
																																						-0.0998184
																																						-0.0940866
																																						-0.087257
																																						-0.0707091
																																						-0.0705729
																																						-0.0667253
																																						-0.0576128
																																						-0.0476107
																																						-0.0458306
																																						-0.0446327
																																						-0.0334597
																																						-0.0198372
																																						0.0101751
																																						0.0197896
																																						0.0241706
																																						0.0313096
																																						0.0485598
																																						0.049011
																																						0.050173
																																						0.0643854
																																						0.0695335
																																						0.0730968
																																						0.0749503
																																						0.076981
																																						0.0812532
																																						0.0820828
																																						0.0836621
																																						0.0889605
																																						0.0896734
																																						0.0927792
																																						0.101813
																																						0.113946
																																						0.123805
																																						0.132851
																																						0.133231
																																						0.140447
																																						0.145167
																																						0.172955
																																						0.191316
																																						0.193794
																																						0.202602
																																						0.204149
																																						0.207062
																																						0.214683
																																						0.21803
																																						0.224038
																																						0.224078
																																						0.226122
																																						0.226599
																																						0.227911
																																						0.230638
																																						0.234709
																																						0.240824
																																						0.246496
																																						0.247433
																																						0.248759
																																						0.251593
																																						0.254672
																																						0.25881
																																						0.26148
																																						0.281982
																																						0.286009
																																						0.288538
																																						0.289213
																																						0.289304
																																						0.294125
																																						0.310541
																																						0.320528
																																						0.321434
																																						0.321938
																																						0.331846
																																						0.337271
																																						0.34331
																																						0.355909
																																						0.361977
																																						0.363664
																																						0.365256
																																						0.371074
																																						0.373846
																																						0.378525
																																						0.378846
																																						0.382676
																																						0.38548
																																						0.388307
																																						0.391686
																																						0.39471
																																						0.4012
																																						0.402512
																																						0.402675
																																						0.413701
																																						0.41381
																																						0.419202
																																						0.422322
																																						0.425903
																																						0.425975
																																						0.426886
																																						0.432346
																																						0.435569
																																						0.441468
																																						0.443978
																																						0.446244
																																						0.446717
																																						0.454724
																																						0.455619
																																						0.456158
																																						0.459335
																																						0.470938
																																						0.47322
																																						0.477859
																																						0.478855
																																						0.483784
																																						0.488684
																																						0.49045
																																						0.491867
																																						0.493696
																																						0.496743
																																						0.501541
																																						0.507728
																																						0.510195
																																						0.511927
																																						0.513541
																																						0.514899
																																						0.516171
																																						0.518897
																																						0.520535
																																						0.521407
																																						0.521675
																																						0.523321
																																						0.524387
																																						0.5247
																																						0.527667
																																						0.52961
																																						0.535676
																																						0.541214
																																						0.542817
																																						0.546586
																																						0.547664
																																						0.549189
																																						0.549618
																																						0.550719
																																						0.551377
																																						0.552216
																																						0.552944
																																						0.561975
																																						0.562431
																																						0.562716
																																						0.563507
																																						0.56667
																																						0.572715
																																						0.575518
																																						0.57778
																																						0.579569
																																						0.584974
																																						0.586337
																																						0.588235
																																						0.598614
																																						0.601017
																																						0.609897
																																						0.611247
																																						0.615903
																																						0.616525
																																						0.617739
																																						0.6184
																																						0.619429
																																						0.620271
																																						0.620478
																																						0.621897
																																						0.626514
																																						0.64645
																																						0.648904
																																						0.649752
																																						0.650825
																																						0.65233
																																						0.652454
																																						0.655128
																																						0.656699
																																						0.661838
																																						0.667868
																																						0.668312
																																						0.670102
																																						0.67246
																																						0.675164
																																						0.675695
																																						0.676482
																																						0.679383
																																						0.681233
																																						0.682303
																																						0.683368
																																						0.685452
																																						0.686031
																																						0.686689
																																						0.691443
																																						0.691768
																																						0.699333
																																						0.70052
																																						0.706163
																																						0.709246
																																						0.709409
																																						0.712006
																																						0.713433
																																						0.715454
																																						0.71728
																																						0.721173
																																						0.723457
																																						0.725852
																																						0.732257
																																						0.734137
																																						0.735061
																																						0.737616
																																						0.73878
																																						0.74288
																																						0.749567
																																						0.754679
																																						0.757389
																																						0.757737
																																						0.760238
																																						0.769811
																																						0.770247
																																						0.77379
																																						0.774644
																																						0.776774
																																						0.777297
																																						0.777896
																																						0.779113
																																						0.780093
																																						0.780131
																																						0.785771
																																						0.787279
																																						0.788365
																																						0.78843
																																						0.789812
																																						0.793297
																																						0.793787
																																						0.799239
																																						0.802176
																																						0.805357
																																						0.806389
																																						0.809391
																																						0.81435
																																						0.814843
																																						0.823636
																																						0.82408
																																						0.824288
																																						0.824553
																																						0.827641
																																						0.828313
																																						0.831351
																																						0.831991
																																						0.834178
																																						0.838409
																																						0.847467
																																						0.847969
																																						0.85161
																																						0.853368
																																						0.855903
																																						0.857416
																																						0.857704
																																						0.858485
																																						0.859391
																																						0.862085
																																						0.869921
																																						0.870271
																																						0.871131
																																						0.871825
																																						0.876118
																																						0.876641
																																						0.876717
																																						0.876911
																																						0.879983
																																						0.880144
																																						0.880961
																																						0.881455
																																						0.882324
																																						0.88349
																																						0.883712
																																						0.885447
																																						0.885799
																																						0.891161
																																						0.891219
																																						0.892533
																																						0.902602
																																						0.902805
																																						0.907625
																																						0.908087
																																						0.912651
																																						0.913235
																																						0.915247
																																						0.91761
																																						0.921854
																																						0.929546
																																						0.935307
																																						0.93712
																																						0.938642
																																						0.939279
																																						0.940849
																																						0.944449
																																						0.946419
																																						0.948222
																																						0.952327
																																						0.952858
																																						0.953431
																																						0.957858
																																						0.960218
																																						0.961724
																																						0.963822
																																						0.968138
																																						0.968212
																																						0.972992
																																						0.973488
																																						0.975141
																																						0.977729
																																						0.984382
																																						0.986965
																																						0.987015
																																						0.990824
																																						0.992275
																																						0.993799
																																						0.993978
																																						0.996975
																																						0.998073
																																						1.00041
																																						1.00092
																																						1.01048
																																						1.01071
																																						1.01075
																																						1.01232
																																						1.01556
																																						1.01773
																																						1.01848
																																						1.01959
																																						1.02199
																																						1.02351
																																						1.0251
																																						1.02778
																																						1.0302
																																						1.03219
																																						1.03493
																																						1.03646
																																						1.03766
																																						1.04035
																																						1.0441
																																						1.0457
																																						1.04762
																																						1.04819
																																						1.04894
																																						1.05707
																																						1.0617
																																						1.06416
																																						1.06769
																																						1.06896
																																						1.07447
																																						1.07512
																																						1.07831
																																						1.08079
																																						1.08306
																																						1.08561
																																						1.09117
																																						1.09145
																																						1.09157
																																						1.0929
																																						1.09403
																																						1.09456
																																						1.10343
																																						1.10393
																																						1.10843
																																						1.10862
																																						1.10878
																																						1.10991
																																						1.11
																																						1.11065
																																						1.1125
																																						1.11719
																																						1.11905
																																						1.11972
																																						1.12131
																																						1.12285
																																						1.12451
																																						1.12679
																																						1.1284
																																						1.12921
																																						1.12956
																																						1.13176
																																						1.13177
																																						1.13221
																																						1.13323
																																						1.13377
																																						1.13407
																																						1.13501
																																						1.13651
																																						1.13704
																																						1.13738
																																						1.13765
																																						1.1395
																																						1.14078
																																						1.14277
																																						1.15071
																																						1.15217
																																						1.15303
																																						1.15305
																																						1.15424
																																						1.15474
																																						1.15489
																																						1.1594
																																						1.16055
																																						1.16223
																																						1.16464
																																						1.16637
																																						1.1696
																																						1.17092
																																						1.17115
																																						1.17278
																																						1.17407
																																						1.17446
																																						1.17756
																																						1.18164
																																						1.18433
																																						1.18756
																																						1.19158
																																						1.19401
																																						1.19724
																																						1.20036
																																						1.20284
																																						1.21105
																																						1.21157
																																						1.21296
																																						1.21312
																																						1.21341
																																						1.21726
																																						1.21807
																																						1.21877
																																						1.21952
																																						1.22399
																																						1.22425
																																						1.22545
																																						1.23325
																																						1.23352
																																						1.23664
																																						1.23668
																																						1.24165
																																						1.24798
																																						1.24848
																																						1.25648
																																						1.25801
																																						1.25928
																																						1.26066
																																						1.26109
																																						1.2638
																																						1.26872
																																						1.27084
																																						1.27092
																																						1.27232
																																						1.27236
																																						1.27359
																																						1.27617
																																						1.27887
																																						1.28058
																																						1.28331
																																						1.28423
																																						1.2873
																																						1.29208
																																						1.29691
																																						1.29697
																																						1.30214
																																						1.3063
																																						1.30817
																																						1.30913
																																						1.31052
																																						1.31216
																																						1.31245
																																						1.314
																																						1.31621
																																						1.31726
																																						1.32056
																																						1.32452
																																						1.32706
																																						1.32971
																																						1.33257
																																						1.33458
																																						1.33687
																																						1.33707
																																						1.33867
																																						1.33969
																																						1.34025
																																						1.34067
																																						1.34068
																																						1.34213
																																						1.34311
																																						1.3452
																																						1.35235
																																						1.36015
																																						1.36154
																																						1.36232
																																						1.3677
																																						1.37171
																																						1.37269
																																						1.37411
																																						1.37725
																																						1.37813
																																						1.37817
																																						1.38193
																																						1.38323
																																						1.3853
																																						1.38786
																																						1.38936
																																						1.39203
																																						1.39412
																																						1.3954
																																						1.39569
																																						1.39877
																																						1.39964
																																						1.40024
																																						1.40233
																																						1.40264
																																						1.40334
																																						1.406
																																						1.40969
																																						1.41265
																																						1.41351
																																						1.41372
																																						1.41721
																																						1.41865
																																						1.41945
																																						1.42611
																																						1.42639
																																						1.42788
																																						1.43135
																																						1.43602
																																						1.43992
																																						1.44035
																																						1.44304
																																						1.44413
																																						1.44674
																																						1.4472
																																						1.45067
[truncated: 332 more rows]
[truncated: 21 more columns]

## Sheet: Univariate SA
Variable	Base Case for model	Lower Bound	Upper Bound	Source reason for bounds	Cost Arm 1	Cost Arm 2	Correct Arm 1	Correct Arm 2	ICER deterministic	LB Cost Arm 1	LB Cost Arm 2	LB Correct Arm 1	LB Correct Arm 2	ICER Lb	UP Cost Arm 1	UP Cost Arm 2	UP Correct Arm 1	UP Correct Arm 2	ICER Up	Range			CA1	CA2	CTA1	CTA2	ICER
[truncated: 38 more rows]

[truncated: 4 more sheets:  Unformatted decision tree, Data sheet, Aetiology of fever - Mayfong, Test predictive values]
